# Supplementary material for: N-tert-Butyl-3-mesitylpropanamide
Source: Acta Crystallogr Sect E Struct Rep Online. 2011 May 7;67(Pt 6):o1307. doi: 10.1107/S1600536811015856 (PMC3120507; doi:10.1107/S1600536811015856)
Supplement: Supplementary file 1 [file e-67-o1307-sup1.cif]

##############################################################################
#                                                                            #
# This CIF contains the data in a paper accepted for publication in          #
# Acta Crystallographica Section E. It conforms to the requirements of       #
# Notes for Authors for Acta Crystallographica Section E, and has been       #
# peer reviewed under the auspices of the IUCr Commission on Journals.       #
#                                                                            #
# Full details of the Crystallographic Information File format               #
# are given in the paper "The Crystallographic Information File (CIF):       #
# a New Standard Archive File for Crystallography" by S. R. Hall, F. H.      #
# Allen and I. D. Brown [Acta Cryst. (1991), A47, 655-685].                  #
#                                                                            #
# The current version of the core CIF dictionary is obtainable from          #
# ftp://ftp.iucr.org/pub/cif_core.dic.                                       #
#                                                                            #
# Software is freely available for graphical display of the structure(s)     #
# in this CIF. For information consult the CIF software page                 #
# http://www.iucr.org/resources/cif/software.                                #
#                                                                            #
# This file may be used for bona fide research purposes within the           #
# scientific community so long as proper attribution is given to the journal # 
# article from which it was obtained.                                        #
#                                                                            #
##############################################################################
data_I
_audit_creation_method     SHELXL-97
_chemical_name_systematic
;
<i>N</i>-<i>tert</i>-Butyl-3-mesitylpropanamide
;
_chemical_name_common     ?
_chemical_formula_moiety     'C16 H25 N O'
_chemical_formula_sum     'C16 H25 N O'
_chemical_formula_iupac     'C16 H25 N O'
_chemical_formula_weight     247.37
_chemical_melting_point     ?
_symmetry_cell_setting     monoclinic
_symmetry_space_group_name_H-M     'P 21/c'
_symmetry_space_group_name_Hall     '-P 2ybc'
loop_
    _symmetry_equiv_pos_as_xyz
    'x, y, z'
    '-x, y+1/2, -z+1/2'
    '-x, -y, -z'
    'x, -y-1/2, z-1/2'
_cell_length_a     12.8851(11)
_cell_length_b     13.3441(11)
_cell_length_c     9.4741(8)
_cell_angle_alpha     90.00
_cell_angle_beta     106.540(2)
_cell_angle_gamma     90.00
_cell_volume     1561.6(2)
_cell_formula_units_Z     4
_cell_measurement_reflns_used     1996
_cell_measurement_theta_min     2.25
_cell_measurement_theta_max     28.02
_cell_measurement_temperature     296(2)
_exptl_crystal_description     prism
_exptl_crystal_colour     colourless
_exptl_crystal_size_max     0.20
_exptl_crystal_size_mid     0.20
_exptl_crystal_size_min     0.20
_exptl_crystal_density_diffrn     1.052
_exptl_crystal_density_meas     ?
_exptl_crystal_density_method     'not measured'
_exptl_crystal_F_000     544
_exptl_absorpt_coefficient_mu     0.064
_exptl_absorpt_correction_type     multi-scan
_exptl_absorpt_process_details     '(SADABS; Sheldrick, 2003)'
_exptl_absorpt_correction_T_min     0.9872
_exptl_absorpt_correction_T_max     0.9872
_exptl_special_details
;
;
_diffrn_ambient_temperature     296(2)
_diffrn_radiation_type     MoK\a
_diffrn_radiation_wavelength     0.71073
_diffrn_radiation_source     'fine-focus sealed tube'
_diffrn_radiation_monochromator     graphite
_diffrn_measurement_device_type     'Bruker APEXII CCD'
_diffrn_measurement_method     '\f and \w'
_diffrn_detector_area_resol_mean     ?
_diffrn_reflns_number     11870
_diffrn_reflns_av_R_equivalents     0.0522
_diffrn_reflns_av_sigmaI/netI     0.0675
_diffrn_reflns_theta_min     2.25
_diffrn_reflns_theta_max     28.29
_diffrn_reflns_theta_full     28.29
_diffrn_measured_fraction_theta_max     0.996
_diffrn_measured_fraction_theta_full     0.996
_diffrn_reflns_limit_h_min     -17
_diffrn_reflns_limit_h_max     17
_diffrn_reflns_limit_k_min     -15
_diffrn_reflns_limit_k_max     17
_diffrn_reflns_limit_l_min     -12
_diffrn_reflns_limit_l_max     12
_refine_special_details
;
Refinement of <i>F</i>^2^ against ALL reflections. The weighted <i>R</i>-factor
<i>wR</i> and goodness of fit <i>S</i> are based on <i>F</i>^2^, conventional
<i>R</i>-factors <i>R</i> are based on <i>F</i>, with <i>F</i> set to zero for
negative <i>F</i>^2^. The threshold expression of <i>F</i>^2^ >
\s(<i>F</i>^2^) is used only for calculating <i>R</i>-factors(gt) <i>etc</i>.
and is not relevant to the choice of reflections for refinement.
<i>R</i>-factors based on <i>F</i>^2^ are statistically about twice as large
as those based on <i>F</i>, and <i>R</i>- factors based on ALL data will be
even larger.
;
_reflns_number_total     3870
_reflns_number_gt     1738
_reflns_threshold_expression     I>2\s(I)
_refine_ls_structure_factor_coef     Fsqd
_refine_ls_matrix_type     full
_refine_ls_R_factor_all     0.1593
_refine_ls_R_factor_gt     0.0654
_refine_ls_wR_factor_gt     0.1391
_refine_ls_wR_factor_ref     0.1734
_refine_ls_goodness_of_fit_ref     1.001
_refine_ls_restrained_S_all     1.001
_refine_ls_number_reflns     3870
_refine_ls_number_parameters     169
_refine_ls_number_restraints     0
_refine_ls_hydrogen_treatment     constr
_refine_ls_weighting_scheme     calc
_refine_ls_weighting_details
         'calc w=1/[\s^2^(Fo^2^)+(0.0732P)^2^+0.0483P] where P=(Fo^2^+2Fc^2^)/3'
_atom_sites_solution_hydrogens     difmap
_atom_sites_solution_primary     direct
_atom_sites_solution_secondary     difmap
_refine_ls_shift/su_max     0.001
_refine_ls_shift/su_mean     0.000
_refine_diff_density_max     0.153
_refine_diff_density_min     -0.142
_refine_ls_extinction_method     none
_refine_ls_extinction_coef     ?
loop_
    _atom_type_symbol
    _atom_type_description
    _atom_type_scat_dispersion_real
    _atom_type_scat_dispersion_imag
    _atom_type_scat_source
    'C' 'C' 0.0033 0.0016
                         'International Tables Vol C Tables 4.2.6.8 and 6.1.1.4'
    'H' 'H' 0.0000 0.0000
                         'International Tables Vol C Tables 4.2.6.8 and 6.1.1.4'
    'N' 'N' 0.0061 0.0033
                         'International Tables Vol C Tables 4.2.6.8 and 6.1.1.4'
    'O' 'O' 0.0106 0.0060
                         'International Tables Vol C Tables 4.2.6.8 and 6.1.1.4'
_computing_data_collection     'APEX2 (Bruker, 2005)'
_computing_cell_refinement     'SAINT (Bruker, 2001)'
_computing_data_reduction     'SAINT (Bruker, 2001)'
_computing_structure_solution     'SHELXTL (Sheldrick, 2008)'
_computing_structure_refinement     'SHELXTL (Sheldrick, 2008)'
_computing_molecular_graphics
                             'SHELXTL (Sheldrick, 2008) and PLATON (Spek, 2009)'
_computing_publication_material     'SHELXTL (Sheldrick, 2008)'
loop_
    _atom_site_type_symbol
    _atom_site_label
    _atom_site_fract_x
    _atom_site_fract_y
    _atom_site_fract_z
    _atom_site_U_iso_or_equiv
    _atom_site_adp_type
    _atom_site_calc_flag
    _atom_site_refinement_flags
    _atom_site_occupancy
    _atom_site_symmetry_multiplicity
    _atom_site_disorder_assembly
    _atom_site_disorder_group
    O O1 0.13712(13) 0.29736(13) 0.94818(15) 0.0737(5) Uani d . 1 1 . .
    N N1 0.09333(13) 0.20507(13) 0.74037(17) 0.0506(5) Uani d . 1 1 . .
    H H1N 0.1102 0.1935 0.6635 0.076 Uiso d R 1 1 . .
    C C1 0.0057(2) 0.1074(2) 0.8929(3) 0.0898(9) Uani d . 1 1 . .
    H H1A 0.0617 0.0580 0.9039 0.135 Uiso calc R 1 1 . .
    H H1B -0.0606 0.0750 0.8940 0.135 Uiso calc R 1 1 . .
    H H1C 0.0263 0.1545 0.9727 0.135 Uiso calc R 1 1 . .
    C C2 -0.0933(2) 0.2444(2) 0.7318(3) 0.0853(8) Uani d . 1 1 . .
    H H2A -0.0668 0.2942 0.8065 0.128 Uiso calc R 1 1 . .
    H H2B -0.1597 0.2168 0.7417 0.128 Uiso calc R 1 1 . .
    H H2C -0.1062 0.2746 0.6364 0.128 Uiso calc R 1 1 . .
    C C3 -0.0456(2) 0.0878(2) 0.6233(3) 0.0851(8) Uani d . 1 1 . .
    H H3A 0.0075 0.0357 0.6355 0.128 Uiso calc R 1 1 . .
    H H3B -0.0529 0.1218 0.5316 0.128 Uiso calc R 1 1 . .
    H H3C -0.1140 0.0592 0.6231 0.128 Uiso calc R 1 1 . .
    C C4 -0.01024(17) 0.16181(16) 0.7488(2) 0.0521(6) Uani d . 1 1 . .
    C C5 0.15762(17) 0.26650(16) 0.8371(2) 0.0510(5) Uani d . 1 1 . .
    C C6 0.25971(18) 0.29603(19) 0.8001(2) 0.0676(7) Uani d . 1 1 . .
    H H6A 0.2405 0.3213 0.7000 0.081 Uiso calc R 1 1 . .
    H H6B 0.3040 0.2368 0.8039 0.081 Uiso calc R 1 1 . .
    C C7 0.32616(18) 0.37485(17) 0.9021(2) 0.0607(6) Uani d . 1 1 . .
    H H7A 0.2826 0.4347 0.8977 0.073 Uiso calc R 1 1 . .
    H H7B 0.3454 0.3500 1.0025 0.073 Uiso calc R 1 1 . .
    C C8 0.42772(17) 0.40167(16) 0.8626(2) 0.0505(5) Uani d . 1 1 . .
    C C9 0.5242(2) 0.35047(15) 0.9257(2) 0.0570(6) Uani d . 1 1 . .
    C C10 0.61689(19) 0.37656(17) 0.8878(2) 0.0611(6) Uani d . 1 1 . .
    H H10 0.6810 0.3426 0.9316 0.073 Uiso calc R 1 1 . .
    C C11 0.61718(18) 0.45079(17) 0.7879(3) 0.0587(6) Uani d . 1 1 . .
    C C12 0.52139(19) 0.49934(17) 0.7257(2) 0.0630(6) Uani d . 1 1 . .
    H H12 0.5199 0.5495 0.6570 0.076 Uiso calc R 1 1 . .
    C C13 0.42684(17) 0.47697(17) 0.7607(2) 0.0572(6) Uani d . 1 1 . .
    C C14 0.3253(2) 0.5357(2) 0.6890(3) 0.0936(9) Uani d . 1 1 . .
    H H14A 0.3410 0.5858 0.6252 0.140 Uiso calc R 1 1 . .
    H H14B 0.2998 0.5676 0.7636 0.140 Uiso calc R 1 1 . .
    H H14C 0.2706 0.4912 0.6326 0.140 Uiso calc R 1 1 . .
    C C15 0.7201(2) 0.4793(2) 0.7516(3) 0.0929(9) Uani d . 1 1 . .
    H H15A 0.7026 0.5186 0.6631 0.139 Uiso calc R 1 1 . .
    H H15B 0.7576 0.4197 0.7374 0.139 Uiso calc R 1 1 . .
    H H15C 0.7655 0.5177 0.8311 0.139 Uiso calc R 1 1 . .
    C C16 0.5308(2) 0.26788(19) 1.0379(3) 0.0885(9) Uani d . 1 1 . .
    H H16A 0.6026 0.2403 1.0664 0.133 Uiso calc R 1 1 . .
    H H16B 0.4797 0.2162 0.9954 0.133 Uiso calc R 1 1 . .
    H H16C 0.5144 0.2949 1.1229 0.133 Uiso calc R 1 1 . .
loop_
    _atom_site_aniso_label
    _atom_site_aniso_U_11
    _atom_site_aniso_U_22
    _atom_site_aniso_U_33
    _atom_site_aniso_U_12
    _atom_site_aniso_U_13
    _atom_site_aniso_U_23
    O1 0.0738(12) 0.1073(13) 0.0501(8) -0.0259(10) 0.0340(8) -0.0230(9)
    N1 0.0494(11) 0.0637(11) 0.0448(9) -0.0096(9) 0.0234(8) -0.0049(9)
    C1 0.088(2) 0.106(2) 0.0798(17) -0.0271(17) 0.0309(15) 0.0263(16)
    C2 0.0554(16) 0.092(2) 0.112(2) 0.0023(14) 0.0289(15) -0.0023(16)
    C3 0.0772(18) 0.098(2) 0.0874(18) -0.0387(16) 0.0342(15) -0.0283(16)
    C4 0.0465(13) 0.0615(13) 0.0528(12) -0.0089(11) 0.0211(10) 0.0006(11)
    C5 0.0506(13) 0.0637(14) 0.0426(11) -0.0100(11) 0.0193(10) -0.0045(11)
    C6 0.0587(15) 0.0892(17) 0.0620(13) -0.0250(13) 0.0287(12) -0.0247(13)
    C7 0.0588(15) 0.0677(14) 0.0581(13) -0.0112(12) 0.0204(11) -0.0143(12)
    C8 0.0481(13) 0.0538(12) 0.0503(11) -0.0108(11) 0.0151(10) -0.0124(11)
    C9 0.0636(16) 0.0493(13) 0.0551(12) -0.0051(12) 0.0120(11) -0.0082(11)
    C10 0.0482(14) 0.0597(14) 0.0708(15) 0.0019(11) 0.0097(12) -0.0091(13)
    C11 0.0501(14) 0.0606(14) 0.0681(14) -0.0077(12) 0.0211(11) -0.0114(12)
    C12 0.0674(17) 0.0595(14) 0.0639(14) -0.0038(13) 0.0216(12) 0.0052(12)
    C13 0.0487(13) 0.0610(14) 0.0592(13) -0.0004(11) 0.0113(11) -0.0035(12)
    C14 0.0691(19) 0.103(2) 0.101(2) 0.0138(16) 0.0129(16) 0.0256(18)
    C15 0.0692(18) 0.105(2) 0.116(2) -0.0129(16) 0.0455(16) -0.0076(18)
    C16 0.095(2) 0.0770(18) 0.0887(18) -0.0019(16) 0.0175(16) 0.0204(15)
_geom_special_details
;
All e.s.d.'s (except the e.s.d. in the dihedral angle between two l.s. planes)
are estimated using the full covariance matrix. The cell e.s.d.'s are taken
into account individually in the estimation of e.s.d.'s in distances, angles
and torsion angles; correlations between e.s.d.'s in cell parameters are only
used when they are defined by crystal symmetry. An approximate (isotropic)
treatment of cell e.s.d.'s is used for estimating e.s.d.'s involving l.s.
planes.
;
loop_
    _geom_bond_atom_site_label_1
    _geom_bond_atom_site_label_2
    _geom_bond_site_symmetry_2
    _geom_bond_distance
    _geom_bond_publ_flag
    O1 C5 . 1.226(2) ?
    N1 C5 . 1.329(2) ?
    N1 C4 . 1.477(2) ?
    N1 H1N . 0.8310 ?
    C1 C4 . 1.508(3) ?
    C1 H1A . 0.9600 ?
    C1 H1B . 0.9600 ?
    C1 H1C . 0.9600 ?
    C2 C4 . 1.513(3) ?
    C2 H2A . 0.9600 ?
    C2 H2B . 0.9600 ?
    C2 H2C . 0.9600 ?
    C3 C4 . 1.512(3) ?
    C3 H3A . 0.9600 ?
    C3 H3B . 0.9600 ?
    C3 H3C . 0.9600 ?
    C5 C6 . 1.507(3) ?
    C6 C7 . 1.517(3) ?
    C6 H6A . 0.9700 ?
    C6 H6B . 0.9700 ?
    C7 C8 . 1.503(3) ?
    C7 H7A . 0.9700 ?
    C7 H7B . 0.9700 ?
    C8 C13 . 1.391(3) ?
    C8 C9 . 1.395(3) ?
    C9 C10 . 1.386(3) ?
    C9 C16 . 1.517(3) ?
    C10 C11 . 1.371(3) ?
    C10 H10 . 0.9300 ?
    C11 C12 . 1.370(3) ?
    C11 C15 . 1.510(3) ?
    C12 C13 . 1.383(3) ?
    C12 H12 . 0.9300 ?
    C13 C14 . 1.511(3) ?
    C14 H14A . 0.9600 ?
    C14 H14B . 0.9600 ?
    C14 H14C . 0.9600 ?
    C15 H15A . 0.9600 ?
    C15 H15B . 0.9600 ?
    C15 H15C . 0.9600 ?
    C16 H16A . 0.9600 ?
    C16 H16B . 0.9600 ?
    C16 H16C . 0.9600 ?
loop_
    _geom_angle_atom_site_label_1
    _geom_angle_atom_site_label_2
    _geom_angle_atom_site_label_3
    _geom_angle_site_symmetry_1
    _geom_angle_site_symmetry_3
    _geom_angle
    _geom_angle_publ_flag
    C5 N1 C4 . . 126.81(16) ?
    C5 N1 H1N . . 116.8 ?
    C4 N1 H1N . . 116.1 ?
    C4 C1 H1A . . 109.5 ?
    C4 C1 H1B . . 109.5 ?
    H1A C1 H1B . . 109.5 ?
    C4 C1 H1C . . 109.5 ?
    H1A C1 H1C . . 109.5 ?
    H1B C1 H1C . . 109.5 ?
    C4 C2 H2A . . 109.5 ?
    C4 C2 H2B . . 109.5 ?
    H2A C2 H2B . . 109.5 ?
    C4 C2 H2C . . 109.5 ?
    H2A C2 H2C . . 109.5 ?
    H2B C2 H2C . . 109.5 ?
    C4 C3 H3A . . 109.5 ?
    C4 C3 H3B . . 109.5 ?
    H3A C3 H3B . . 109.5 ?
    C4 C3 H3C . . 109.5 ?
    H3A C3 H3C . . 109.5 ?
    H3B C3 H3C . . 109.5 ?
    N1 C4 C1 . . 110.16(18) ?
    N1 C4 C3 . . 106.71(16) ?
    C1 C4 C3 . . 109.3(2) ?
    N1 C4 C2 . . 109.41(18) ?
    C1 C4 C2 . . 110.9(2) ?
    C3 C4 C2 . . 110.2(2) ?
    O1 C5 N1 . . 123.68(19) ?
    O1 C5 C6 . . 121.82(19) ?
    N1 C5 C6 . . 114.49(17) ?
    C5 C6 C7 . . 113.87(17) ?
    C5 C6 H6A . . 108.8 ?
    C7 C6 H6A . . 108.8 ?
    C5 C6 H6B . . 108.8 ?
    C7 C6 H6B . . 108.8 ?
    H6A C6 H6B . . 107.7 ?
    C8 C7 C6 . . 112.32(17) ?
    C8 C7 H7A . . 109.1 ?
    C6 C7 H7A . . 109.1 ?
    C8 C7 H7B . . 109.1 ?
    C6 C7 H7B . . 109.1 ?
    H7A C7 H7B . . 107.9 ?
    C13 C8 C9 . . 118.8(2) ?
    C13 C8 C7 . . 120.6(2) ?
    C9 C8 C7 . . 120.6(2) ?
    C10 C9 C8 . . 119.6(2) ?
    C10 C9 C16 . . 118.9(2) ?
    C8 C9 C16 . . 121.4(2) ?
    C11 C10 C9 . . 122.2(2) ?
    C11 C10 H10 . . 118.9 ?
    C9 C10 H10 . . 118.9 ?
    C12 C11 C10 . . 117.4(2) ?
    C12 C11 C15 . . 121.7(2) ?
    C10 C11 C15 . . 121.0(2) ?
    C11 C12 C13 . . 122.8(2) ?
    C11 C12 H12 . . 118.6 ?
    C13 C12 H12 . . 118.6 ?
    C12 C13 C8 . . 119.2(2) ?
    C12 C13 C14 . . 119.3(2) ?
    C8 C13 C14 . . 121.5(2) ?
    C13 C14 H14A . . 109.5 ?
    C13 C14 H14B . . 109.5 ?
    H14A C14 H14B . . 109.5 ?
    C13 C14 H14C . . 109.5 ?
    H14A C14 H14C . . 109.5 ?
    H14B C14 H14C . . 109.5 ?
    C11 C15 H15A . . 109.5 ?
    C11 C15 H15B . . 109.5 ?
    H15A C15 H15B . . 109.5 ?
    C11 C15 H15C . . 109.5 ?
    H15A C15 H15C . . 109.5 ?
    H15B C15 H15C . . 109.5 ?
    C9 C16 H16A . . 109.5 ?
    C9 C16 H16B . . 109.5 ?
    H16A C16 H16B . . 109.5 ?
    C9 C16 H16C . . 109.5 ?
    H16A C16 H16C . . 109.5 ?
    H16B C16 H16C . . 109.5 ?
loop_
    _geom_torsion_atom_site_label_1
    _geom_torsion_atom_site_label_2
    _geom_torsion_atom_site_label_3
    _geom_torsion_atom_site_label_4
    _geom_torsion_site_symmetry_1
    _geom_torsion_site_symmetry_2
    _geom_torsion_site_symmetry_3
    _geom_torsion_site_symmetry_4
    _geom_torsion
    _geom_torsion_publ_flag
    C5 N1 C4 C1 . . . . -54.9(3) ?
    C5 N1 C4 C3 . . . . -173.5(2) ?
    C5 N1 C4 C2 . . . . 67.3(3) ?
    C4 N1 C5 O1 . . . . -1.4(3) ?
    C4 N1 C5 C6 . . . . 178.5(2) ?
    O1 C5 C6 C7 . . . . -6.5(3) ?
    N1 C5 C6 C7 . . . . 173.65(19) ?
    C5 C6 C7 C8 . . . . 179.5(2) ?
    C6 C7 C8 C13 . . . . 88.1(2) ?
    C6 C7 C8 C9 . . . . -90.9(2) ?
    C13 C8 C9 C10 . . . . 1.1(3) ?
    C7 C8 C9 C10 . . . . -179.89(18) ?
    C13 C8 C9 C16 . . . . 179.8(2) ?
    C7 C8 C9 C16 . . . . -1.2(3) ?
    C8 C9 C10 C11 . . . . -0.9(3) ?
    C16 C9 C10 C11 . . . . -179.6(2) ?
    C9 C10 C11 C12 . . . . 0.1(3) ?
    C9 C10 C11 C15 . . . . 178.5(2) ?
    C10 C11 C12 C13 . . . . 0.6(3) ?
    C15 C11 C12 C13 . . . . -177.8(2) ?
    C11 C12 C13 C8 . . . . -0.4(3) ?
    C11 C12 C13 C14 . . . . 178.8(2) ?
    C9 C8 C13 C12 . . . . -0.5(3) ?
    C7 C8 C13 C12 . . . . -179.47(19) ?
    C9 C8 C13 C14 . . . . -179.6(2) ?
    C7 C8 C13 C14 . . . . 1.4(3) ?
loop_
    _geom_hbond_atom_site_label_D
    _geom_hbond_atom_site_label_H
    _geom_hbond_atom_site_label_A
    _geom_hbond_site_symmetry_A
    _geom_hbond_distance_DH
    _geom_hbond_distance_HA
    _geom_hbond_distance_DA
    _geom_hbond_angle_DHA
    _geom_hbond_publ_flag
    N1 H1N O1 4_565 0.83 2.17 2.979(2) 165 y
data_global
_journal_date_recd_electronic     2011-04-18
_journal_date_accepted     2011-04-26
_journal_name_full     'Acta Crystallographica, Section E'
_journal_year     2011
_journal_volume     67
_journal_issue      6
_journal_page_first     o1307
_journal_page_last     o1307
_journal_paper_category     QO
_journal_coeditor_code     OM2425
_publ_contact_author_name     'Iv\'an Brito'
_publ_contact_author_address
;
Departamento de Qu\'imica
Facultad de Ciencias B\'asicas
Universidad de Antofagasta
Casilla 170
Antofagasta - Chile
;
_publ_contact_author_email     'ivanbritob@yahoo.com'
_publ_contact_author_fax     '56-55-637457'
_publ_contact_author_phone     '56-55-637814'
_publ_section_title
;
<i>N</i>-<i>tert</i>-Butyl-3-mesitylpropanamide
;
loop_
    _publ_author_name
    _publ_author_footnote
    _publ_author_address
    'Maharramov, Abel M.' ?
;
Department of Organic Chemistry, Baku State University, Baku, Azerbaijan
;
    'Khalilov, Ali N.' .
;
Department of Organic Chemistry, Baku State University, Baku, Azerbaijan
;
    'Gurbanov, Atash V.' .
;
Department of Organic Chemistry, Baku State University, Baku, Azerbaijan
;
    'Brito, Iv\'an' .
;
Departamento de Qu\'imica
Facultad de Ciencias B\'asicas
Universidad de Antofagasta
Casilla 170
Antofagasta - Chile
;
