# Supplementary material for: N-tert-Butyl-3-mesitylpropanamide
Source: Acta Crystallogr Sect E Struct Rep Online. 2011 May 7;67(Pt 6):o1307. doi: 10.1107/S1600536811015856 (PMC3120507; doi:10.1107/S1600536811015856)
Supplement: Supplementary file 2 [file e-67-o1307-Isup2.hkl]

# 
# h,k,l, Fc-squared, Fo-squared, sigma(Fo-squared) and status flag 
# 
data_I
_shelx_title ' A in P2(1)/c' 
_shelx_refln_list_code          4 
_shelx_F_calc_maximum      144.24 
_exptl_crystal_F_000       544.00 
_reflns_d_resolution_high  0.7497 
 
loop_ 
 _symmetry_equiv_pos_as_xyz 
 'x, y, z' 
 '-x, y+1/2, -z+1/2' 
 '-x, -y, -z' 
 'x, -y-1/2, z-1/2' 
 
_cell_length_a    12.8851 
_cell_length_b    13.3441 
_cell_length_c     9.4741 
_cell_angle_alpha  90.000 
_cell_angle_beta  106.540 
_cell_angle_gamma  90.000 
 
_shelx_F_squared_multiplier     1.000 
 
loop_ 
 _refln_index_h 
 _refln_index_k 
 _refln_index_l 
 _refln_F_squared_calc 
 _refln_F_squared_meas 
 _refln_F_squared_sigma 
 _refln_observed_status 
   2   0   0     7481.35     7254.38     48.14 o 
   3   0   0      729.63      724.69      9.66 o 
   4   0   0        0.47       -0.13      3.29 o 
   5   0   0     1282.65     1349.65     15.88 o 
   6   0   0       46.70       38.36      4.20 o 
   7   0   0      528.86      550.87     15.53 o 
   8   0   0      224.22      179.64      8.50 o 
   9   0   0        5.02        4.34      4.98 o 
  10   0   0       25.58       30.59      6.22 o 
  11   0   0       22.64       31.64      6.40 o 
  12   0   0       70.95       64.74      8.33 o 
  13   0   0       22.23       27.73      6.76 o 
  14   0   0        1.04        7.29      6.04 o 
  15   0   0        0.00       13.57     12.34 o 
  16   0   0        0.10       15.42     12.75 o 
   1   1   0     2281.81     2284.87      9.98 o 
   2   1   0     2218.08     2225.99     11.86 o 
   3   1   0     1001.26     1036.15      8.21 o 
   4   1   0       39.20       42.39      2.45 o 
   5   1   0      824.74      787.03      8.07 o 
   6   1   0      698.89      711.09     10.39 o 
   7   1   0      116.61      137.99      6.44 o 
   8   1   0      159.49      166.71      5.73 o 
   9   1   0       10.59        7.08      3.46 o 
  10   1   0      112.48      119.93      5.91 o 
  11   1   0      274.45      231.03      7.58 o 
  12   1   0        4.86        8.59      4.10 o 
  13   1   0        1.23        4.26      3.96 o 
  14   1   0        0.76       12.07      4.40 o 
  15   1   0        1.42       14.77      6.49 o 
  16   1   0        0.07       15.49      9.09 o 
   0   2   0      453.90      443.20      3.73 o 
   1   2   0     8872.21     8832.47     65.29 o 
   2   2   0       60.40       56.92      2.56 o 
   3   2   0     5320.61     5403.49     35.02 o 
   4   2   0      957.94     1044.87      8.83 o 
   5   2   0      815.75      825.57      9.09 o 
   6   2   0        1.15        0.40      2.30 o 
   7   2   0        1.45        5.85      2.67 o 
   8   2   0      194.78      172.23      5.85 o 
   9   2   0       20.77       20.12      4.09 o 
  10   2   0        8.01       11.93      4.24 o 
  11   2   0       69.96       70.79      5.25 o 
  12   2   0       31.53       22.45      4.49 o 
  13   2   0       29.31       30.50      4.71 o 
  14   2   0        1.72       14.25      5.69 o 
  15   2   0        0.02        3.97      5.29 o 
  16   2   0       10.66       27.90      9.57 o 
   1   3   0     2778.65     2734.89     15.08 o 
   2   3   0      730.44      721.94      6.37 o 
   3   3   0       63.75       69.54      3.38 o 
   4   3   0      426.43      439.35      5.60 o 
   5   3   0      686.13      717.30     10.73 o 
   6   3   0      172.37      171.16      4.41 o 
   7   3   0       80.91       79.66      5.19 o 
   8   3   0      233.29      213.27      6.04 o 
   9   3   0      231.01      225.43      7.03 o 
  10   3   0      158.06      140.15      8.61 o 
  11   3   0        9.62        7.78      3.83 o 
  12   3   0       41.55       43.95      4.85 o 
  13   3   0        1.27        7.07      5.13 o 
  14   3   0        2.07       10.40      5.70 o 
  15   3   0        5.28        7.46      5.62 o 
  16   3   0        6.14       20.48      6.21 o 
   0   4   0     1711.68     1737.21     16.84 o 
   1   4   0      101.85       91.13      3.50 o 
   2   4   0      649.51      637.98      6.24 o 
   3   4   0     3616.88     3547.94     22.45 o 
   4   4   0      106.47      100.54      3.25 o 
   5   4   0     1570.74     1633.51     13.28 o 
   6   4   0      179.56      212.95      7.53 o 
   7   4   0       32.70       27.87      3.86 o 
   8   4   0        7.26        6.33      3.08 o 
   9   4   0       67.84       71.36      4.63 o 
  10   4   0        2.42        4.09      3.54 o 
  11   4   0       15.30       16.42      3.99 o 
  12   4   0        5.20        4.08      5.07 o 
  13   4   0        0.42        5.85      5.33 o 
  14   4   0        0.52        6.29      5.23 o 
  15   4   0        5.57       17.39      5.90 o 
  16   4   0       19.61       34.04      6.67 o 
   1   5   0      260.14      259.78      4.07 o 
   2   5   0      159.89      148.86      4.48 o 
   3   5   0        0.53       -0.87      2.43 o 
   4   5   0      875.15      885.84     11.04 o 
   6   5   0        2.10        7.82      2.82 o 
   7   5   0       32.77       32.08      3.71 o 
   8   5   0      174.19      163.39      6.23 o 
   9   5   0       15.14       13.80      3.55 o 
  10   5   0        5.23        6.36      3.61 o 
  11   5   0        2.80        1.06      3.55 o 
  12   5   0        0.55        2.58      5.09 o 
  13   5   0        0.07        5.02      5.28 o 
  14   5   0        1.45       16.64      5.63 o 
  15   5   0       16.98       25.94      6.24 o 
   0   6   0       12.33       13.76      2.57 o 
   1   6   0      384.81      369.20      5.19 o 
   2   6   0        3.05       -0.47      1.68 o 
   3   6   0        0.61        0.54      1.81 o 
   4   6   0      480.41      475.20      7.15 o 
   5   6   0       67.51       69.69      3.42 o 
   6   6   0       60.83       63.21      3.95 o 
   7   6   0        3.84        4.76      2.49 o 
   8   6   0       88.10       77.69      4.40 o 
   9   6   0       33.82       31.43      3.78 o 
  10   6   0       20.92       18.30      3.71 o 
  11   6   0        0.09        2.76      4.81 o 
  12   6   0        0.10       10.32      5.27 o 
  13   6   0        0.13        9.47      5.25 o 
  14   6   0        0.05        3.82      9.33 o 
  15   6   0        9.50       23.73      6.30 o 
   1   7   0       13.41       22.11      2.22 o 
   2   7   0      493.17      508.59      6.55 o 
   3   7   0      266.78      268.09      5.08 o 
   4   7   0        0.69       -1.46      1.95 o 
   5   7   0      113.28       89.45      3.92 o 
   6   7   0        0.00       -2.19      2.19 o 
   7   7   0      255.52      253.51      6.20 o 
   8   7   0       78.42       77.29      4.75 o 
   9   7   0        0.03        0.49      2.86 o 
  10   7   0        9.14       12.97      4.88 o 
  11   7   0        0.36        0.38      4.58 o 
  12   7   0        0.18        5.21      4.87 o 
  13   7   0        3.16       10.58      5.32 o 
  14   7   0        1.96       11.58      9.87 o 
   0   8   0      295.13      268.59      7.08 o 
   1   8   0      507.77      530.04      6.98 o 
   2   8   0       99.15      103.74      3.82 o 
   3   8   0       11.00       12.83      2.37 o 
   4   8   0       24.43       23.95      2.75 o 
   5   8   0        9.61        5.89      2.38 o 
   6   8   0       77.11       71.00      3.94 o 
   7   8   0        0.31       -0.93      2.43 o 
   8   8   0       49.30       47.92      4.46 o 
   9   8   0        2.65        3.17      4.23 o 
  10   8   0        4.14        6.21      4.55 o 
  11   8   0        0.79        3.22      5.93 o 
  12   8   0        5.47       12.81      5.44 o 
  13   8   0        7.08       22.96      5.83 o 
  14   8   0        1.02        5.72      5.31 o 
   1   9   0      217.93      243.58      5.20 o 
   2   9   0        5.39        6.39      2.94 o 
   3   9   0       78.62       79.16      3.78 o 
   4   9   0        4.22        2.58      2.29 o 
   5   9   0       16.83       10.43      2.59 o 
   6   9   0       86.01       85.54      4.25 o 
   7   9   0      127.73      137.63      5.21 o 
   8   9   0       25.98       25.89      3.53 o 
   9   9   0        4.54        6.60      4.34 o 
  10   9   0       22.61       32.79      5.58 o 
  11   9   0       33.31       33.10      5.70 o 
  12   9   0        0.00        8.16      5.24 o 
  13   9   0        8.30       22.42      8.72 o 
  14   9   0        0.30        6.56     11.52 o 
   0  10   0       28.83       39.14      5.35 o 
   1  10   0       31.35       28.31      2.93 o 
   2  10   0        0.01       -1.27      2.19 o 
   3  10   0       22.06       22.34      3.26 o 
   4  10   0        0.60       -0.01      2.40 o 
   5  10   0       21.03       20.35      3.07 o 
   6  10   0       96.97      100.18      4.72 o 
   7  10   0       21.88       28.70      3.61 o 
   8  10   0        5.93        2.68      5.86 o 
   9  10   0        1.44        1.88      4.26 o 
  10  10   0        4.16        2.66      4.61 o 
  11  10   0        5.22       12.96      5.48 o 
  12  10   0        0.24       -0.59      8.84 o 
  13  10   0       12.79        9.96     14.91 o 
   1  11   0       55.77       56.79      3.81 o 
   2  11   0       10.90       15.97      2.76 o 
   3  11   0      122.94      117.61      5.13 o 
   4  11   0        0.88       -2.36      2.36 o 
   5  11   0       53.37       50.14      4.01 o 
   6  11   0       45.02       49.55      4.03 o 
   7  11   0        0.02       -1.79      4.67 o 
   8  11   0       12.03       14.50      6.97 o 
   9  11   0        0.53       -0.64     12.75 o 
  10  11   0       15.54       21.37      8.06 o 
  11  11   0        0.27       -1.72      7.17 o 
  12  11   0       10.32       13.62      7.82 o 
   0  12   0       16.44       19.89      4.65 o 
   1  12   0        4.85        0.58      2.74 o 
   2  12   0       82.95       79.50      4.36 o 
   3  12   0       27.66       27.54      4.36 o 
   4  12   0      112.35      113.61      5.55 o 
   5  12   0        1.57       -3.32      3.32 o 
   6  12   0       11.02        3.34      3.70 o 
   7  12   0        2.54        0.00      6.13 o 
   8  12   0        5.00        6.86      6.31 o 
   9  12   0        0.61       -2.93     12.85 o 
  10  12   0        0.05       -1.50      7.12 o 
  11  12   0        0.03        2.10      8.84 o 
  12  12   0        0.01        6.91     10.49 o 
   1  13   0        2.62        2.07      3.59 o 
   2  13   0       72.02       75.51      5.85 o 
   3  13   0       16.15       11.43      4.20 o 
   4  13   0       95.56       95.59      6.48 o 
   5  13   0        0.02        4.67      5.73 o 
   6  13   0        7.19        9.69      6.41 o 
   7  13   0        1.07       -6.88     16.24 o 
   8  13   0        6.04       -5.57     17.79 o 
   9  13   0        0.50       -0.54     10.69 o 
  10  13   0        0.97       16.47     11.72 o 
  11  13   0        0.00       -1.09      6.95 o 
   0  14   0        0.22       -1.23      5.76 o 
   1  14   0        0.72       -0.22      4.10 o 
   2  14   0        2.44       -2.10      6.41 o 
   3  14   0       15.24       13.83     10.70 o 
   4  14   0       10.10       11.72      6.74 o 
   5  14   0       21.50       19.61     10.80 o 
   6  14   0        7.43       -6.37     22.62 o 
   7  14   0        6.63        4.67     23.34 o 
   8  14   0        6.22       -3.44     13.06 o 
   9  14   0        2.63        4.59      7.77 o 
  10  14   0        0.02      -12.84     12.95 o 
   1  15   0        3.28       -1.54      4.83 o 
   2  15   0        2.28        0.24      4.54 o 
   3  15   0       13.60        9.62      4.94 o 
   4  15   0        0.50       12.54      7.81 o 
   5  15   0        2.51        0.41      7.61 o 
   6  15   0        6.84       -2.84     12.44 o 
   7  15   0       21.93        5.22     24.16 o 
   8  15   0        3.01       -4.41     22.83 o 
   0  16   0        2.38        4.32      6.79 o 
   1  16   0        0.21        2.24      4.79 o 
   2  16   0        6.37       10.90      5.14 o 
   3  16   0        0.28       -2.88      6.79 o 
   4  16   0        4.21       15.83      8.64 o 
   5  16   0        1.31       18.51      8.64 o 
   6  16   0        1.10        4.94      8.43 o 
   7  16   0        8.48       16.86      9.05 o 
   1  17   0        0.25        9.77      5.09 o 
   2  17   0        0.31        9.75      6.37 o 
   3  17   0        0.00       -2.06      7.61 o 
   4  17   0        0.18        4.73      7.81 o 
 -16   1   1        2.86        7.42      7.75 o 
 -15   1   1        0.83        1.01      5.67 o 
 -14   1   1        0.09        4.39      4.35 o 
 -13   1   1        0.87        1.61      4.22 o 
 -12   1   1       55.92       58.58      5.38 o 
 -11   1   1      176.73      172.72      7.20 o 
 -10   1   1      858.25      761.73     11.13 o 
  -9   1   1       45.65       45.67      5.11 o 
  -8   1   1       46.00       41.65      3.75 o 
  -7   1   1      325.44      302.30      6.16 o 
  -6   1   1       23.73       27.90      2.91 o 
  -5   1   1        5.36        1.82      2.04 o 
  -4   1   1      711.78      676.04      7.09 o 
  -3   1   1      297.74      300.11      4.45 o 
  -2   1   1       85.14       76.54      2.73 o 
  -1   1   1     1259.81     1221.08      7.06 o 
   0   1   1     3207.53     3049.24     14.32 o 
   1   1   1      400.36      369.20      3.61 o 
   2   1   1       25.44       30.62      3.00 o 
   3   1   1        9.87        9.67      1.44 o 
   4   1   1      185.39      222.95      9.26 o 
   5   1   1        2.61        7.11      2.31 o 
   6   1   1       78.09       81.93      3.96 o 
   7   1   1      199.96      198.53      5.45 o 
   8   1   1       21.24       17.64      3.37 o 
   9   1   1      172.43      142.22      5.87 o 
  10   1   1      362.38      346.61      8.32 o 
  11   1   1      293.16      272.84     12.55 o 
  12   1   1        6.43       13.68      4.00 o 
  13   1   1        0.00        2.37      5.05 o 
  14   1   1        4.57        6.83      5.23 o 
  15   1   1        0.19       11.83      9.30 o 
  16   1   1        0.06       11.88      8.93 o 
 -16   2   1        4.47       22.98     10.53 o 
 -15   2   1        0.21       -0.19      5.22 o 
 -14   2   1        4.44        3.48      4.36 o 
 -13   2   1        3.15       -0.04      4.20 o 
 -12   2   1        0.06        9.69      4.21 o 
 -11   2   1      223.86      202.11      7.56 o 
 -10   2   1       36.85       41.94      4.53 o 
  -9   2   1      347.05      338.74      7.42 o 
  -8   2   1        1.08       -2.78      2.78 o 
  -7   2   1        0.00        0.47      2.52 o 
  -6   2   1     1592.13     1711.36     14.09 o 
  -5   2   1      422.08      376.96      5.53 o 
  -4   2   1      554.64      511.87      6.17 o 
  -3   2   1     1858.86     1886.74     13.56 o 
  -2   2   1     2027.46     2012.23     13.27 o 
  -1   2   1     5708.65     5588.76     28.54 o 
   0   2   1      237.66      226.45      3.25 o 
   1   2   1    11843.05    11420.11     60.21 o 
   2   2   1     2011.91     1932.30     18.66 o 
   3   2   1       43.60       47.47      1.79 o 
   4   2   1      537.41      545.29      6.93 o 
   5   2   1      617.58      633.29      7.06 o 
   6   2   1        0.01        3.60      2.37 o 
   7   2   1       20.82       21.52      3.06 o 
   8   2   1        0.08        1.10      3.01 o 
   9   2   1        3.81        3.53      3.42 o 
  10   2   1      298.50      270.97      9.44 o 
  11   2   1       26.13       29.73      4.36 o 
  12   2   1       26.45       27.84      4.24 o 
  13   2   1        0.19        8.28      5.15 o 
  14   2   1        0.04       10.97      5.21 o 
  15   2   1        1.67       21.10      9.53 o 
 -16   3   1        5.00       17.89      6.25 o 
 -15   3   1        0.91       12.29      5.87 o 
 -14   3   1        0.19        3.73      4.30 o 
 -13   3   1        0.80        5.38      4.15 o 
 -12   3   1        0.06        6.18      4.07 o 
 -11   3   1       65.01       65.45      5.21 o 
 -10   3   1        2.27       -1.44      3.70 o 
  -9   3   1      317.92      305.75      7.38 o 
  -8   3   1       92.88      101.80      4.69 o 
  -7   3   1       31.42       42.52      3.35 o 
  -6   3   1      206.26      200.81      4.80 o 
  -5   3   1     1266.36     1297.22     11.54 o 
  -4   3   1      189.42      173.36      4.03 o 
  -3   3   1      255.69      249.66      4.34 o 
  -2   3   1        0.73       -1.81      1.81 o 
  -1   3   1     3006.49     3063.64     19.18 o 
   0   3   1     5406.56     5676.36     32.43 o 
   1   3   1       63.80       56.20      2.05 o 
   2   3   1        2.68       -0.86      2.20 o 
   3   3   1     2055.36     2057.48     22.50 o 
   4   3   1      235.24      213.19      2.89 o 
   5   3   1      178.74      201.31      4.27 o 
   6   3   1       47.06       62.24      3.26 o 
   7   3   1        5.01        5.67      4.66 o 
   8   3   1      130.97      120.96      5.16 o 
   9   3   1      203.23      178.33     10.80 o 
  10   3   1       62.63       65.72      4.76 o 
  11   3   1        0.13       -2.54      3.41 o 
  12   3   1        2.40        8.42      5.04 o 
  13   3   1        2.91        5.16      5.29 o 
  14   3   1        4.63       15.88      6.48 o 
  15   3   1        4.69       15.24      5.75 o 
 -16   4   1        1.46       16.43      5.97 o 
 -15   4   1        4.58       13.16      6.11 o 
 -14   4   1        4.26       13.12      5.74 o 
 -13   4   1       12.67       16.55      4.42 o 
 -12   4   1        1.43        2.15      5.13 o 
 -11   4   1       75.01       65.81      5.18 o 
 -10   4   1      128.43      110.82      5.89 o 
  -9   4   1       16.34       13.87      3.54 o 
  -8   4   1       88.46       92.42      4.63 o 
  -7   4   1      131.25      148.13      4.80 o 
  -6   4   1      515.06      578.05      8.13 o 
  -5   4   1      744.75      825.47      8.94 o 
  -4   4   1      695.35      751.78      8.09 o 
  -3   4   1       29.34       38.44      2.54 o 
  -2   4   1      102.84      123.10      3.43 o 
  -1   4   1      736.09      721.59      6.68 o 
   0   4   1      122.15      142.88      2.29 o 
   1   4   1        8.98        5.77      1.15 o 
   2   4   1     3304.62     3383.18     35.32 o 
   3   4   1       86.14       87.80      2.69 o 
   4   4   1       64.80       89.81      8.37 o 
   5   4   1        8.56        4.43      1.71 o 
   6   4   1      175.80      152.11      4.51 o 
   7   4   1       19.54       23.71      2.95 o 
   8   4   1       84.89       89.75      4.44 o 
   9   4   1       87.47       85.91      4.72 o 
  10   4   1      177.26      157.21      6.14 o 
  11   4   1       45.86       52.97      6.26 o 
  12   4   1        0.45        2.56      5.00 o 
  13   4   1        0.25        9.70      5.32 o 
  14   4   1        7.01       26.18      5.94 o 
  15   4   1        9.41       24.59      7.77 o 
 -16   5   1       11.47       30.12      6.68 o 
 -15   5   1        9.42       24.62      6.50 o 
 -14   5   1        0.07        9.08      5.34 o 
 -13   5   1        4.01       10.60      5.64 o 
 -12   5   1        0.04       -1.15      3.79 o 
 -11   5   1       33.52       42.35      4.64 o 
 -10   5   1       32.99       24.03      3.98 o 
  -9   5   1       54.21       53.88      4.99 o 
  -8   5   1        0.50       -2.13      2.62 o 
  -7   5   1      254.78      224.72      5.55 o 
  -6   5   1        2.31        2.08      2.53 o 
  -5   5   1       70.76       59.32      3.34 o 
  -4   5   1      406.17      386.61      5.96 o 
  -3   5   1       30.90       32.32      2.54 o 
  -2   5   1       29.22       31.81      2.39 o 
  -1   5   1      679.51      661.10      6.65 o 
   0   5   1       14.81       11.95      1.37 o 
   1   5   1      710.49      749.77      7.34 o 
   2   5   1       18.52       18.45      1.75 o 
   3   5   1     1366.16     1466.97     11.44 o 
   4   5   1      225.73      244.21      5.16 o 
   5   5   1      196.04      188.23      3.82 o 
   6   5   1      193.24      174.16      6.05 o 
   7   5   1       18.50       10.79      4.01 o 
   8   5   1      425.87      401.47      9.82 o 
   9   5   1       92.38       95.13      5.06 o 
  10   5   1        1.75       -0.82      4.53 o 
  11   5   1        0.25        3.96      4.88 o 
  12   5   1        0.02        8.00      5.42 o 
  13   5   1        0.64       10.84      5.71 o 
  14   5   1        5.50       11.64      8.60 o 
  15   5   1        0.05       10.35      5.52 o 
 -15   6   1        5.16       18.08      6.08 o 
 -14   6   1       12.34       24.77      7.34 o 
 -13   6   1        3.41       16.48      5.54 o 
 -12   6   1       22.25       27.77      6.69 o 
 -11   6   1        6.20       10.97      3.85 o 
 -10   6   1       97.07       95.80      5.45 o 
  -9   6   1       15.99       13.77      3.68 o 
  -8   6   1      267.34      265.53      9.62 o 
  -7   6   1      104.07      114.01      4.75 o 
  -6   6   1       43.27       40.19      3.29 o 
  -5   6   1      149.31      179.61      4.86 o 
  -4   6   1       90.64      101.85      3.86 o 
  -3   6   1       31.94       32.82      2.62 o 
  -2   6   1       63.08       53.06      2.90 o 
  -1   6   1      284.06      277.71      6.35 o 
   0   6   1        1.32        1.86      1.84 o 
   1   6   1       79.89       85.12      4.24 o 
   2   6   1      737.87      794.03      7.68 o 
   3   6   1       67.22       66.64      2.82 o 
   4   6   1      186.02      177.89      4.00 o 
   5   6   1      617.28      592.66     10.78 o 
   6   6   1       13.91       19.74      4.24 o 
   7   6   1      434.49      424.93      6.58 o 
   8   6   1        6.52        4.03      3.59 o 
   9   6   1      212.39      210.01      8.94 o 
  10   6   1        2.60       11.79      4.98 o 
  11   6   1        0.29        0.27      4.70 o 
  12   6   1        3.10       10.48      6.25 o 
  13   6   1        0.15        7.16      5.83 o 
  14   6   1        8.93       23.70      9.71 o 
  15   6   1        1.30       16.89     11.96 o 
 -15   7   1        1.23       14.91      8.94 o 
 -14   7   1       33.17       40.99      6.89 o 
 -13   7   1        0.01        5.83      4.98 o 
 -12   7   1       12.58       14.29      5.34 o 
 -11   7   1        3.40        3.26      3.61 o 
 -10   7   1        6.25        4.13      3.23 o 
  -9   7   1      153.73      143.28      5.78 o 
  -8   7   1       16.18       15.80      3.31 o 
  -7   7   1       17.06       15.14      3.09 o 
  -6   7   1       68.46       76.08      4.18 o 
  -5   7   1       19.10       15.18      2.70 o 
  -4   7   1       64.49       69.29      3.62 o 
  -3   7   1        2.46        3.06      2.13 o 
  -2   7   1        3.41       -0.22      1.98 o 
  -1   7   1       30.83       43.74      2.76 o 
   0   7   1       75.38       78.64      3.09 o 
   1   7   1      633.10      651.19      7.01 o 
   2   7   1        7.92        5.56      1.75 o 
   3   7   1      348.03      310.92      5.06 o 
   4   7   1      107.54      104.54      3.51 o 
   5   7   1       31.42       36.35      2.70 o 
   6   7   1       93.63       95.73      3.79 o 
   7   7   1      208.51      207.85      6.01 o 
   8   7   1       41.19       41.70      5.41 o 
   9   7   1       51.89       59.92      5.99 o 
  10   7   1       68.57       60.30      6.36 o 
  11   7   1        0.14        4.33      4.82 o 
  12   7   1       12.57       23.27      6.68 o 
  13   7   1        1.02       10.98      7.68 o 
  14   7   1        3.03       23.33      6.17 o 
 -15   8   1        8.28       28.68      6.45 o 
 -14   8   1        2.81       17.10      6.07 o 
 -13   8   1        0.51        6.99      5.21 o 
 -12   8   1        3.69        9.39      5.02 o 
 -11   8   1       11.29       16.11      5.50 o 
 -10   8   1       15.93       18.56      3.70 o 
  -9   8   1       14.13       12.07      5.15 o 
  -8   8   1       26.38       27.34      3.75 o 
  -7   8   1       37.93       32.87      3.55 o 
  -6   8   1       17.00       14.65      2.96 o 
  -5   8   1        9.47        9.64      2.66 o 
  -4   8   1       43.97       34.90      3.83 o 
  -3   8   1       27.50       32.84      3.21 o 
  -2   8   1       46.69       48.78      3.19 o 
  -1   8   1      136.21      142.19      4.21 o 
   0   8   1       38.16       37.19      2.63 o 
   1   8   1       11.22        9.43      1.93 o 
   2   8   1      143.20      137.53      3.88 o 
   3   8   1        0.19        1.11      1.84 o 
   4   8   1      163.14      151.46      6.20 o 
   5   8   1       75.34       72.16      3.51 o 
   6   8   1      334.37      317.53      6.05 o 
   7   8   1      108.48      114.82      4.15 o 
   8   8   1        0.72       -0.32      3.74 o 
   9   8   1        2.75       11.30      4.40 o 
  10   8   1        2.40       10.11      4.79 o 
  11   8   1        0.08        4.28      8.68 o 
  12   8   1       13.69       25.91      5.75 o 
  13   8   1        0.30       13.48      5.84 o 
  14   8   1        1.30        6.09      6.62 o 
 -14   9   1        1.52        7.58      5.53 o 
 -13   9   1       11.08       16.32      6.82 o 
 -12   9   1        3.56        8.56      5.15 o 
 -11   9   1       11.33       17.55      8.76 o 
 -10   9   1       10.58       14.48      5.15 o 
  -9   9   1        0.22        8.98      4.68 o 
  -8   9   1       68.40       74.33      4.79 o 
  -7   9   1       11.16       10.47      3.14 o 
  -6   9   1        0.28       -0.74      2.67 o 
  -5   9   1        6.92        9.42      2.74 o 
  -4   9   1        0.19       -1.36      2.43 o 
  -3   9   1       32.42       26.09      3.04 o 
  -2   9   1        0.53       -1.09      2.30 o 
  -1   9   1       68.22       91.71      3.98 o 
   0   9   1      106.32      110.69      3.94 o 
   1   9   1        3.59        7.96      2.10 o 
   2   9   1       39.78       37.50      2.79 o 
   3   9   1        1.36        3.15      1.98 o 
   4   9   1      202.38      183.88      4.89 o 
   5   9   1       14.55       16.25      3.00 o 
   6   9   1       10.69       11.19      2.62 o 
   7   9   1        0.05        9.25      3.81 o 
   8   9   1        0.65        2.74      3.74 o 
   9   9   1        8.75        7.68      4.25 o 
  10   9   1        9.51       21.23      5.11 o 
  11   9   1       35.80       42.45      5.87 o 
  12   9   1        0.03        3.63      7.26 o 
  13   9   1        3.99        8.56     12.95 o 
 -13  10   1        0.02        5.50      5.02 o 
 -12  10   1        0.07        8.95      5.36 o 
 -11  10   1       11.22        8.97      5.21 o 
 -10  10   1        3.25        3.22      4.61 o 
  -9  10   1       10.34       21.56      4.87 o 
  -8  10   1        6.94        5.41      3.05 o 
  -7  10   1      183.89      169.52      6.02 o 
  -6  10   1        0.42        0.08      2.78 o 
  -5  10   1        8.94       10.64      3.69 o 
  -4  10   1       17.16       17.73      3.81 o 
  -3  10   1        0.04        0.75      2.57 o 
  -2  10   1       24.36       16.96      2.92 o 
  -1  10   1        1.27       -1.82      2.31 o 
   0  10   1      161.69      154.10      4.76 o 
   1  10   1       36.69       37.06      3.06 o 
   2  10   1        4.13        8.09      2.28 o 
   3  10   1       40.92       42.16      3.17 o 
   4  10   1       18.01       15.73      2.76 o 
   5  10   1       78.05       73.72      3.97 o 
   6  10   1        7.99        5.92      3.59 o 
   7  10   1        3.56        8.32      3.81 o 
   8  10   1        1.23        1.08      5.78 o 
   9  10   1        6.72        4.36      6.51 o 
  10  10   1       18.68       23.74     14.60 o 
  11  10   1        6.11        7.79      6.97 o 
  12  10   1        0.42       -3.33      9.97 o 
  13  10   1        1.18       14.45      7.76 o 
 -13  11   1        1.45        7.52      8.18 o 
 -12  11   1        0.14        7.02      7.72 o 
 -11  11   1        4.33        9.64      5.17 o 
 -10  11   1        0.42        4.48      4.85 o 
  -9  11   1        7.78       11.03      4.82 o 
  -8  11   1       35.82       34.01      4.13 o 
  -7  11   1       59.95       59.90      4.65 o 
  -6  11   1      172.56      169.34      6.00 o 
  -5  11   1        4.81        2.91      2.95 o 
  -4  11   1        0.55        2.73      2.89 o 
  -3  11   1        5.83        0.76      2.81 o 
  -2  11   1       16.14       16.17      3.77 o 
  -1  11   1       36.96       46.91      3.68 o 
   0  11   1       56.18       52.48      3.74 o 
   1  11   1       29.14       33.28      3.29 o 
   2  11   1       33.09       39.20      3.31 o 
   3  11   1       47.87       41.18      4.20 o 
   4  11   1        4.07        5.98      3.49 o 
   5  11   1       29.27       19.54      3.74 o 
   6  11   1        2.09        0.20      7.92 o 
   7  11   1       14.11        2.13      9.77 o 
   8  11   1        0.09       -6.37      6.37 o 
   9  11   1        0.91       -5.15     14.50 o 
  10  11   1        0.00       -1.33      6.32 o 
  11  11   1        0.06        4.32      7.40 o 
  12  11   1        0.01        6.09     17.07 o 
 -12  12   1        1.50        4.07      7.78 o 
 -11  12   1        3.70       -1.04      6.87 o 
 -10  12   1        0.38        7.64      7.03 o 
  -9  12   1       16.99       16.93      7.68 o 
  -8  12   1       26.47       27.65      5.55 o 
  -7  12   1       29.36       38.44      4.33 o 
  -6  12   1      103.98      120.10      5.74 o 
  -5  12   1       39.17       37.55      4.10 o 
  -4  12   1        1.38        2.08      3.47 o 
  -3  12   1       24.37       28.47      3.75 o 
  -2  12   1        6.52        5.82      3.72 o 
  -1  12   1        6.64        0.41      5.19 o 
   0  12   1        5.79        5.73      2.86 o 
   1  12   1       21.64       21.77      4.02 o 
   2  12   1       28.45       25.62      4.02 o 
   3  12   1        5.41       -0.55      4.64 o 
   4  12   1       38.25       36.58      4.51 o 
   5  12   1        2.78       -5.14      5.78 o 
   6  12   1        1.71       -3.29      9.46 o 
   7  12   1        7.78        1.29      6.06 o 
   8  12   1        0.24        0.25      7.20 o 
   9  12   1        5.47        7.64     14.81 o 
  10  12   1        0.03       -9.20     22.00 o 
  11  12   1        2.22       -4.28     13.26 o 
 -11  13   1        0.69        0.58      6.91 o 
 -10  13   1        0.12        3.16     12.95 o 
  -9  13   1        0.04       -1.02     11.62 o 
  -8  13   1       14.67       26.75      8.12 o 
  -7  13   1       14.99        6.12      6.38 o 
  -6  13   1        0.80       -1.59      6.07 o 
  -5  13   1        5.60        4.00      4.73 o 
  -4  13   1       14.76       11.60      4.46 o 
  -3  13   1       42.06       55.76      9.60 o 
  -2  13   1        0.05        1.76      3.20 o 
  -1  13   1        3.19        8.52      3.39 o 
   0  13   1        3.73        2.60      3.40 o 
   1  13   1        0.13        2.27      3.66 o 
   2  13   1       47.82       47.70      5.11 o 
   3  13   1        0.02        1.59      3.66 o 
   4  13   1       22.94       23.04      6.52 o 
   5  13   1       15.88       11.96     11.31 o 
   6  13   1       43.64       38.60      7.61 o 
   7  13   1       10.88        4.58      6.77 o 
   8  13   1       11.70       11.77      7.47 o 
   9  13   1        0.33       -4.13      7.30 o 
  10  13   1        2.20       -2.29     24.37 o 
 -10  14   1        1.97       -4.38     16.35 o 
  -9  14   1        0.56       -3.39     11.31 o 
  -8  14   1        1.82       -7.71     26.73 o 
  -7  14   1        0.27        1.56      7.30 o 
  -6  14   1        0.01       -3.99     20.05 o 
  -5  14   1       17.98       28.42      5.53 o 
  -4  14   1       11.50       12.76      6.58 o 
  -3  14   1       29.42       26.91      6.48 o 
  -2  14   1        1.35        2.38      4.21 o 
  -1  14   1        2.09        5.85      3.71 o 
   0  14   1        0.64       -0.48      3.89 o 
   1  14   1        1.70       -2.48      3.64 o 
   2  14   1        1.36       -3.45      3.45 o 
   3  14   1       41.03       28.89      4.86 o 
   4  14   1        0.37       -4.25      6.37 o 
   5  14   1        0.02       -4.18     12.54 o 
   6  14   1       19.34       18.76     13.57 o 
   7  14   1       28.93       21.00      8.02 o 
   8  14   1       33.90       26.77     17.58 o 
   9  14   1        4.67       -7.28     20.46 o 
  -9  15   1        0.24        5.35      9.05 o 
  -8  15   1        1.64        0.62      7.81 o 
  -7  15   1        0.06        6.58      8.02 o 
  -6  15   1        0.19        8.23      8.43 o 
  -5  15   1        0.91       -2.26      4.30 o 
  -4  15   1        8.41        8.90      4.92 o 
  -3  15   1       65.02       67.09      6.94 o 
  -2  15   1        2.25        4.84      4.71 o 
  -1  15   1       12.36       28.31      5.60 o 
   0  15   1        0.21        6.07      4.80 o 
   1  15   1        1.46        6.23      4.30 o 
   2  15   1        4.67        2.74      5.22 o 
   3  15   1        6.75       -6.68      6.68 o 
   4  15   1        0.79      -11.67     15.11 o 
   5  15   1        1.57       -5.80     17.58 o 
   6  15   1        5.04      -11.03     23.03 o 
   7  15   1        3.52       -3.30     15.11 o 
   8  15   1        3.82       -4.71     30.33 o 
  -7  16   1        0.01       17.89      9.66 o 
  -6  16   1        0.45        2.88      8.02 o 
  -5  16   1        0.34       -1.44      7.61 o 
  -4  16   1       14.42       26.65      5.97 o 
  -3  16   1        0.34        5.43      4.89 o 
  -2  16   1        0.09        8.70      5.24 o 
  -1  16   1        0.41       12.23      5.31 o 
   0  16   1        0.09       -4.94      4.94 o 
   1  16   1        1.07        1.80      8.23 o 
   2  16   1        0.55        5.35      7.20 o 
   3  16   1        0.22       -1.23      6.79 o 
   4  16   1        6.00        6.58      8.02 o 
   5  16   1        0.01        3.29      7.61 o 
   6  16   1        0.00        5.14      8.02 o 
  -5  17   1        1.64       17.68      8.84 o 
  -4  17   1        7.75       20.97      9.05 o 
  -3  17   1        2.48        8.85      5.37 o 
  -2  17   1       19.73       31.00      7.81 o 
  -1  17   1        0.06        0.00      4.65 o 
   0  17   1        0.05       -1.64      4.79 o 
   1  17   1        0.00       -2.67      7.20 o 
   2  17   1        2.94        5.14      8.02 o 
   3  17   1        0.17       -3.70      7.61 o 
   4  17   1        0.00        4.52      7.81 o 
 -17   0   2        5.78       19.04     22.72 o 
 -16   0   2        8.71       26.76      7.66 o 
 -15   0   2        0.54        2.88      6.42 o 
 -14   0   2        2.32        6.17      6.13 o 
 -13   0   2        0.17       -5.58      5.71 o 
 -12   0   2      215.72      189.91     10.52 o 
 -11   0   2        3.93        2.53      5.90 o 
 -10   0   2      788.56      726.75     15.49 o 
  -9   0   2       14.71        6.86      4.91 o 
  -8   0   2      355.75      382.81     10.17 o 
  -7   0   2      658.95      655.76     12.14 o 
  -6   0   2     4178.86     4582.26     42.23 o 
  -5   0   2       33.49       39.69      3.84 o 
  -4   0   2        2.56        5.06      4.11 o 
  -3   0   2     3096.97     3136.17     28.05 o 
  -2   0   2     1015.38     1040.19     23.65 o 
  -1   0   2     3078.03     2947.43     25.38 o 
   0   0   2    12305.75    11887.93     95.90 o 
   1   0   2      546.84      558.65      7.01 o 
   2   0   2     2497.33     2458.48     21.94 o 
   3   0   2      142.05      175.99     10.28 o 
   4   0   2       53.89       62.77      3.92 o 
   5   0   2      241.34      205.80     14.19 o 
   6   0   2       58.08       59.52      4.72 o 
   7   0   2       60.24       62.60      5.30 o 
   8   0   2       97.31      100.65      6.98 o 
   9   0   2        0.12       -0.34      8.84 o 
  10   0   2        0.12        3.52      4.65 o 
  11   0   2      354.34      347.53     11.75 o 
  12   0   2       25.56       39.35     11.62 o 
  13   0   2        0.00       14.81     12.13 o 
  14   0   2        4.56        5.14     12.95 o 
  15   0   2       23.03       20.77     14.39 o 
 -17   1   2        0.68        9.91      5.91 o 
 -16   1   2       10.87       16.86      7.66 o 
 -15   1   2        3.90       12.92      4.68 o 
 -14   1   2        3.77        2.09      4.35 o 
 -13   1   2        0.53       -1.56      3.99 o 
 -12   1   2       19.04       17.57      4.41 o 
 -11   1   2        0.89       -3.86      3.86 o 
 -10   1   2       47.65       44.58      4.62 o 
  -9   1   2        0.05        0.80      3.27 o 
  -8   1   2      317.17      303.85      6.61 o 
  -7   1   2      527.03      529.57      7.59 o 
  -6   1   2      907.10     1027.90     10.24 o 
  -5   1   2      472.46      583.28      7.12 o 
  -4   1   2        1.25       -1.78      1.78 o 
  -3   1   2      132.20      128.03      3.43 o 
  -2   1   2        1.70       -1.50      1.50 o 
  -1   1   2      447.79      439.11      5.84 o 
   0   1   2     6133.52     6084.94     53.96 o 
   1   1   2      207.62      208.90      3.15 o 
   2   1   2      794.09      760.22      5.34 o 
   3   1   2        0.21       -0.49      1.12 o 
   4   1   2      574.70      553.95      6.97 o 
   5   1   2      822.88      890.59     12.94 o 
   6   1   2       40.29       37.29      2.85 o 
   7   1   2      157.02      146.87      4.93 o 
   8   1   2        0.40        1.81      2.85 o 
   9   1   2        6.64        7.36      3.18 o 
  10   1   2      112.90      125.66     12.50 o 
  11   1   2       13.23       14.97      3.60 o 
  12   1   2        4.11        9.66      4.84 o 
  13   1   2       13.70       23.65      9.87 o 
  14   1   2        0.53        8.80     18.61 o 
  15   1   2        0.22       18.93     10.00 o 
 -16   2   2        0.05        7.69      5.89 o 
 -15   2   2       12.12       16.41      5.88 o 
 -14   2   2        0.62       -2.19      4.30 o 
 -13   2   2        6.48        2.98      4.19 o 
 -12   2   2       39.52       33.99      4.73 o 
 -11   2   2       47.46       46.79      4.87 o 
 -10   2   2        6.91        5.50      4.20 o 
  -9   2   2      192.58      182.79      6.01 o 
  -8   2   2       31.97       29.75      3.61 o 
  -7   2   2      327.64      329.69      6.42 o 
  -6   2   2      959.61      887.66      9.66 o 
  -5   2   2      987.83     1119.08     10.50 o 
  -4   2   2      329.04      334.26      7.12 o 
  -3   2   2       25.99       27.27      2.68 o 
  -2   2   2       21.36       25.05      2.48 o 
  -1   2   2    20805.31    20179.83    118.83 o 
   0   2   2     2345.57     2606.11     15.43 o 
   1   2   2     3321.02     3315.68     15.80 o 
   2   2   2      425.86      443.80      6.21 o 
   3   2   2      292.97      327.31      6.05 o 
   4   2   2       26.13       27.97      1.87 o 
   5   2   2      307.82      338.67      5.03 o 
   6   2   2       59.86       65.76      3.96 o 
   7   2   2       36.50       38.32      3.18 o 
   8   2   2        4.20        4.25      3.33 o 
   9   2   2        0.06        3.81      3.38 o 
  10   2   2       35.21       35.34      3.92 o 
  11   2   2      101.09      103.79      7.48 o 
  12   2   2       56.30       65.57      9.83 o 
  13   2   2        0.34       10.01      4.99 o 
  14   2   2        6.48       15.00      9.38 o 
  15   2   2        0.67       12.09      9.58 o 
 -16   3   2       20.87       35.46      7.05 o 
 -15   3   2        2.06        2.20      4.55 o 
 -14   3   2        0.03        5.90      4.48 o 
 -13   3   2       16.96       10.02      4.36 o 
 -12   3   2        4.01        2.21      4.04 o 
 -11   3   2       28.91       31.75      4.49 o 
 -10   3   2       23.09       28.91      5.51 o 
  -9   3   2      279.82      265.37      7.72 o 
  -8   3   2        0.84       -0.11      2.72 o 
  -7   3   2        6.65       13.52      2.79 o 
  -6   3   2        2.15        2.31      2.29 o 
  -5   3   2       86.68       96.83      3.89 o 
  -4   3   2       86.90      102.52      3.52 o 
  -3   3   2      163.25      149.15      3.83 o 
  -2   3   2        0.31        0.75      1.99 o 
  -1   3   2      845.33      936.87      6.71 o 
   0   3   2     1865.82     1935.41     17.84 o 
   1   3   2     5709.75     5648.77     26.24 o 
   2   3   2     2201.23     2232.32     21.81 o 
   3   3   2     1354.79     1368.86     13.57 o 
   4   3   2      200.72      239.33      6.26 o 
   5   3   2       10.00       17.65      3.55 o 
   6   3   2        9.51       14.31      2.05 o 
   7   3   2       20.70       29.62      3.03 o 
   8   3   2        1.37        2.90      2.59 o 
   9   3   2       33.30       39.15      3.70 o 
  10   3   2      182.99      194.16     12.95 o 
  11   3   2        0.05        4.74      4.61 o 
  12   3   2        4.33       13.52      5.35 o 
  13   3   2        1.39        5.19      5.20 o 
  15   3   2        1.09       16.33      9.08 o 
 -16   4   2        5.86       24.41     12.52 o 
 -15   4   2        0.06       11.19      5.42 o 
 -14   4   2        1.00       -1.62      4.21 o 
 -13   4   2        0.07       -2.06      3.99 o 
 -12   4   2        0.14       -3.86      3.86 o 
 -11   4   2       99.23       89.22      5.66 o 
 -10   4   2      105.63       98.80      5.58 o 
  -9   4   2       62.87       45.80      4.15 o 
  -8   4   2       10.21       13.35      3.05 o 
  -7   4   2      129.78      135.12      4.84 o 
  -6   4   2      387.17      417.62      6.92 o 
  -5   4   2     1193.86     1279.33     11.97 o 
  -4   4   2     1055.54     1042.46     10.18 o 
  -3   4   2      162.40      152.67      3.95 o 
  -2   4   2       64.86       75.33      3.05 o 
  -1   4   2       44.26       43.28      2.24 o 
   0   4   2     4388.42     4511.36     31.17 o 
   1   4   2      373.05      332.44      5.05 o 
   2   4   2       91.36       94.49      1.74 o 
   3   4   2        3.43        1.52      2.54 o 
   4   4   2      225.58      278.61      7.47 o 
   5   4   2      158.30      171.11      9.17 o 
   6   4   2       18.39       23.62      4.05 o 
   7   4   2        4.13        8.83      2.58 o 
   8   4   2       33.64       35.62      3.03 o 
   9   4   2      144.65      131.15      7.51 o 
  10   4   2      232.89      217.73      9.35 o 
  11   4   2       13.08       15.72      7.05 o 
  12   4   2       30.88       36.52      6.05 o 
  13   4   2        2.54        9.28      6.05 o 
  14   4   2        5.96       20.28      5.83 o 
  15   4   2        4.35       18.94     15.01 o 
 -16   5   2        0.00        1.93      5.93 o 
 -15   5   2       13.14       18.51      6.30 o 
 -14   5   2        7.03       10.49      5.76 o 
 -13   5   2        0.20       -3.29      4.03 o 
 -12   5   2        0.49       -0.31      3.68 o 
 -11   5   2       16.51        9.02      3.78 o 
 -10   5   2      138.67      131.33      5.89 o 
  -9   5   2       39.81       44.09      4.22 o 
  -8   5   2       77.44      100.03      5.88 o 
  -7   5   2       14.24       18.33      3.05 o 
  -6   5   2        0.11       -0.28      2.38 o 
  -5   5   2        3.84        4.84      2.24 o 
  -4   5   2       10.57        6.63      2.27 o 
  -3   5   2       26.27       23.69      2.53 o 
  -2   5   2      581.97      563.85      6.66 o 
  -1   5   2      501.52      539.70      4.94 o 
   0   5   2      136.92      153.85      4.42 o 
   1   5   2       25.82       20.11      2.32 o 
   2   5   2      320.39      349.65      4.06 o 
   3   5   2        2.44        5.64      2.38 o 
   4   5   2      314.05      316.16      6.95 o 
   5   5   2       80.93       87.97      5.15 o 
   6   5   2        8.31        2.26      3.63 o 
   7   5   2      176.85      145.77      7.38 o 
   8   5   2        0.92       -0.70      4.17 o 
   9   5   2       14.91       20.43      5.11 o 
  10   5   2       11.60       18.03      5.19 o 
  11   5   2       14.39       15.14      5.25 o 
  12   5   2       23.85       28.86      5.80 o 
  13   5   2        0.08        2.62      8.40 o 
  14   5   2        2.94       13.79      9.41 o 
 -16   6   2        6.17       13.45      6.20 o 
 -15   6   2        0.21       14.54      6.00 o 
 -14   6   2        0.93        8.35      5.63 o 
 -13   6   2        3.59       -3.20      3.90 o 
 -12   6   2        1.15        4.26      3.92 o 
 -11   6   2        7.74        2.78      3.44 o 
 -10   6   2        0.26        0.99      3.30 o 
  -9   6   2        3.96       -0.76      3.11 o 
  -8   6   2       12.35       20.54      3.63 o 
  -7   6   2        4.48        6.98      2.94 o 
  -6   6   2       59.34       72.84      4.09 o 
  -5   6   2       39.96       31.79      3.11 o 
  -4   6   2      814.63      829.59      9.39 o 
  -3   6   2       92.69       91.18      3.71 o 
  -2   6   2      111.29      144.76      4.09 o 
  -1   6   2      711.99      657.12      7.08 o 
   0   6   2      232.42      289.11      5.96 o 
   1   6   2       25.35       34.81      2.91 o 
   2   6   2      206.66      230.05     10.21 o 
   3   6   2      161.76      170.27      3.32 o 
   4   6   2      313.92      304.80      6.81 o 
   5   6   2      172.93      176.96      6.28 o 
   6   6   2        0.43        2.17      3.43 o 
   7   6   2      233.40      214.04      7.75 o 
   8   6   2       41.49       49.26      5.75 o 
   9   6   2        3.57        5.37      4.54 o 
  10   6   2        5.20        4.32      4.57 o 
  11   6   2        1.74        2.42      4.74 o 
  12   6   2        0.56        8.02      6.69 o 
  13   6   2        0.47       14.63      7.13 o 
  14   6   2        1.59       19.12      6.15 o 
 -15   7   2        2.33       12.93      6.16 o 
 -14   7   2        2.94       14.64      5.95 o 
 -13   7   2       11.56       21.89      5.78 o 
 -12   7   2       40.51       37.90      4.80 o 
 -11   7   2       10.01       10.21      3.80 o 
 -10   7   2       20.83       28.56      3.97 o 
  -9   7   2       32.73       29.88      3.89 o 
  -8   7   2       87.46       84.61      5.03 o 
  -7   7   2        6.45        4.12      3.18 o 
  -6   7   2        4.53        2.62      2.61 o 
  -5   7   2      459.05      452.84      7.66 o 
  -4   7   2        7.49        6.74      2.50 o 
  -3   7   2       62.20       69.46      4.71 o 
  -2   7   2      107.24      105.24      4.07 o 
  -1   7   2       59.40       74.49      3.47 o 
   0   7   2       63.21       51.47      4.30 o 
   1   7   2        7.22        7.87      2.39 o 
   2   7   2       53.90       47.86      3.17 o 
   3   7   2        2.61        0.95      1.46 o 
   4   7   2        0.05       -1.30      1.45 o 
   5   7   2       18.80       19.54      3.50 o 
   6   7   2       37.39       34.54      8.77 o 
   7   7   2      155.14      137.72      6.96 o 
   8   7   2       28.44       37.52      5.14 o 
   9   7   2       42.71       37.16      9.29 o 
  10   7   2        0.03        3.42      6.09 o 
  11   7   2       22.91       27.64      5.67 o 
  12   7   2        0.05        5.21      5.49 o 
  13   7   2        0.02        5.78     11.68 o 
  14   7   2        2.02        9.89      6.89 o 
 -15   8   2        0.15        6.97      5.97 o 
 -14   8   2       13.47       20.88      6.09 o 
 -13   8   2        0.01        8.42      5.50 o 
 -12   8   2        0.46        7.03      5.14 o 
 -11   8   2       41.78       41.55      4.53 o 
 -10   8   2        0.21        6.35      3.24 o 
  -9   8   2       40.36       36.14      4.17 o 
  -8   8   2       67.18       57.54      4.63 o 
  -7   8   2      157.81      163.43      5.89 o 
  -6   8   2        7.77        4.63      2.77 o 
  -5   8   2      103.09      101.04      4.62 o 
  -4   8   2        0.33        1.69      2.38 o 
  -3   8   2      162.09      153.13      4.85 o 
  -2   8   2        1.04       -1.96      2.15 o 
  -1   8   2       13.63        7.10      2.64 o 
   0   8   2       23.41       20.72      2.31 o 
   1   8   2        5.24        5.93      3.11 o 
   2   8   2        6.19        7.14      2.59 o 
   3   8   2      126.96      129.14      3.43 o 
   4   8   2        3.26        4.50      1.76 o 
   5   8   2        5.17        4.79      2.55 o 
   6   8   2       21.13       24.12      4.07 o 
   7   8   2        5.62       16.86      4.04 o 
   8   8   2        0.09        2.97      3.87 o 
   9   8   2        8.62       13.32      4.64 o 
  10   8   2        0.71       13.09      6.77 o 
  11   8   2        6.55       10.40      6.86 o 
  12   8   2        0.15       11.17      9.05 o 
  13   8   2        2.39       13.70      7.21 o 
 -14   9   2        1.70       15.98      5.79 o 
 -13   9   2       28.95       36.53      6.55 o 
 -12   9   2        4.12        7.16      5.26 o 
 -11   9   2        0.50        5.59      3.46 o 
 -10   9   2        9.40       18.38      4.78 o 
  -9   9   2       57.49       60.43      4.95 o 
  -8   9   2       40.13       37.80      4.23 o 
  -7   9   2      190.41      176.46      6.20 o 
  -6   9   2       90.02       93.96      5.05 o 
  -5   9   2        0.54       -0.04      2.63 o 
  -4   9   2      217.00      225.52      6.10 o 
  -3   9   2        0.51        1.62      2.58 o 
  -2   9   2       15.82       14.53      3.00 o 
  -1   9   2        6.07        8.32      2.51 o 
   0   9   2       76.17       73.61      3.45 o 
   1   9   2      113.96      110.96      5.01 o 
   2   9   2        1.75        0.24      2.54 o 
   3   9   2       68.65       65.79      4.63 o 
   4   9   2      201.73      175.05      5.11 o 
   5   9   2        3.42       -0.32      2.92 o 
   6   9   2       33.45       38.45      4.39 o 
   7   9   2        1.32       -2.81      3.30 o 
   8   9   2        2.70       -0.31     11.52 o 
   9   9   2        0.05        0.05      6.05 o 
  10   9   2        2.29       -0.05      8.33 o 
  11   9   2        1.44        0.19     19.33 o 
  12   9   2        5.26       -2.33      6.22 o 
  13   9   2        0.60        0.77      6.91 o 
 -14  10   2        9.42       21.48      6.20 o 
 -13  10   2        8.26       15.81      5.88 o 
 -12  10   2        0.15        7.89      5.05 o 
 -11  10   2        1.29        9.02      5.00 o 
 -10  10   2        0.33        1.09      3.48 o 
  -9  10   2        4.80        2.95      3.30 o 
  -8  10   2        2.21        0.48      3.32 o 
  -7  10   2        6.29        3.46      3.32 o 
  -6  10   2       43.60       57.95      8.57 o 
  -5  10   2       11.98       12.92      3.42 o 
  -4  10   2       35.21       32.42      3.72 o 
  -3  10   2        4.87        1.86      2.85 o 
  -2  10   2        6.72        7.37      2.88 o 
  -1  10   2       19.16       15.34      2.90 o 
   0  10   2       11.19        6.38      2.55 o 
   1  10   2      214.76      211.94      6.38 o 
   2  10   2       69.35       74.52      4.72 o 
   3  10   2      196.57      183.09      6.18 o 
   4  10   2      102.03       96.98      4.97 o 
   5  10   2      213.05      198.62     13.78 o 
   6  10   2        1.63        0.75      9.05 o 
   7  10   2       21.97       29.48      6.97 o 
   8  10   2        4.11       10.86      6.13 o 
   9  10   2        4.01        2.35     11.62 o 
  10  10   2        2.67       -4.73     10.18 o 
  11  10   2        0.30       -7.93     15.42 o 
  12  10   2        1.90        1.50     12.03 o 
 -13  11   2        6.40       10.29      5.84 o 
 -12  11   2       16.66       22.67      6.18 o 
 -11  11   2        0.00        5.91      4.91 o 
 -10  11   2        0.89        6.67      4.98 o 
  -9  11   2       38.74       35.20      4.67 o 
  -8  11   2        5.86        6.70      3.58 o 
  -7  11   2      111.12      106.94      5.76 o 
  -6  11   2       15.88       10.67      3.61 o 
  -5  11   2        3.08       -2.91      2.91 o 
  -4  11   2       22.07       20.37      3.51 o 
  -3  11   2        0.00        2.16      2.95 o 
  -2  11   2        9.68       12.48      3.16 o 
  -1  11   2        4.15       -0.20      2.67 o 
   0  11   2       52.66       60.58      4.67 o 
   1  11   2        3.51        3.31      3.08 o 
   2  11   2        0.30        2.14      3.16 o 
   3  11   2      157.72      149.41      8.41 o 
   4  11   2        0.96       -1.46      4.82 o 
   5  11   2       42.12       48.39      7.36 o 
   6  11   2        4.73        9.28     13.47 o 
   7  11   2        2.46        1.80      6.19 o 
   8  11   2        0.00        1.48     12.34 o 
   9  11   2        0.30       -6.92     22.00 o 
  10  11   2        1.19       -1.34      9.77 o 
  11  11   2        3.42        6.87     10.49 o 
 -12  12   2        0.21       14.32      8.25 o 
 -11  12   2        0.94       11.31      7.68 o 
 -10  12   2        0.68       -0.50      4.44 o 
  -9  12   2        1.62        2.56      4.51 o 
  -8  12   2       13.71       13.29      3.94 o 
  -7  12   2        0.96       -0.99      3.27 o 
  -6  12   2      134.59      130.48      6.26 o 
  -5  12   2        5.45        4.17      3.33 o 
  -4  12   2        5.04        4.55      3.20 o 
  -3  12   2       25.43       25.15      3.77 o 
  -2  12   2        5.04        6.27      4.82 o 
  -1  12   2       12.85        9.90      3.44 o 
   0  12   2        1.76        0.44      3.11 o 
   1  12   2        1.45        5.57      3.23 o 
   2  12   2       26.61       25.58      4.11 o 
   3  12   2       43.64       49.30      5.05 o 
   4  12   2       19.88       12.08      5.98 o 
   5  12   2        0.44       -6.42     12.24 o 
   6  12   2        0.32       -1.08      5.82 o 
   7  12   2       11.67        2.57      6.13 o 
   8  12   2        2.55       12.67      7.19 o 
   9  12   2        1.47        5.07      7.07 o 
  10  12   2        1.89       -1.75     10.38 o 
  11  12   2        5.51       11.28     16.66 o 
 -11  13   2        5.32       17.21      7.85 o 
 -10  13   2        1.50        8.71      7.27 o 
  -9  13   2        6.24        7.45      7.06 o 
  -8  13   2       17.54       15.24      4.08 o 
  -7  13   2        5.57        5.26      3.83 o 
  -6  13   2        5.64        7.84      4.71 o 
  -5  13   2       21.73       15.44      7.57 o 
  -4  13   2       41.42       45.12      5.55 o 
  -3  13   2       10.36       10.20      3.86 o 
  -2  13   2       40.79       47.14      4.57 o 
  -1  13   2        0.17        0.66      3.29 o 
   0  13   2        4.97        7.67      3.63 o 
   1  13   2        0.16        1.15      3.28 o 
   2  13   2        9.66        5.24      4.97 o 
   3  13   2        0.18       -3.93      5.25 o 
   4  13   2       15.77        6.98      5.93 o 
   5  13   2        0.12       -5.76      5.76 o 
   6  13   2        0.11       -1.49      7.20 o 
   7  13   2       17.63       22.48      7.44 o 
   8  13   2        1.21       -4.64     11.41 o 
   9  13   2        4.56        1.86     18.40 o 
  10  13   2        4.56       -4.45     13.26 o 
 -10  14   2        0.15        2.52     15.83 o 
  -9  14   2        1.38       -8.23      8.23 o 
  -8  14   2        1.62       16.45      9.25 o 
  -7  14   2        3.29        5.45      5.02 o 
  -6  14   2        1.18        0.33      4.69 o 
  -5  14   2       14.87       18.57      7.51 o 
  -4  14   2       13.50       16.04      4.35 o 
  -3  14   2        8.63       21.81      5.04 o 
  -2  14   2        0.81        5.18      3.52 o 
  -1  14   2        1.63        2.03      3.44 o 
   0  14   2        1.20        4.66      3.77 o 
   1  14   2        1.30       -1.43      3.46 o 
   2  14   2        0.58       -2.46      8.43 o 
   3  14   2        2.28       -5.06      5.06 o 
   4  14   2        0.06       -5.63     14.81 o 
   5  14   2        0.02       -2.86     14.39 o 
   6  14   2        1.76       -0.60      6.38 o 
   7  14   2        0.00       -3.76     13.06 o 
   8  14   2        0.19       -6.26      9.46 o 
   9  14   2        1.76        1.85      7.40 o 
  -9  15   2        0.78        8.02      8.64 o 
  -8  15   2        0.36       12.95      9.25 o 
  -7  15   2        2.21       17.27      9.05 o 
  -6  15   2        0.04        1.79      7.40 o 
  -5  15   2        7.75        8.57      6.99 o 
  -4  15   2        5.70        8.34      4.83 o 
  -3  15   2       45.23       54.33      6.82 o 
  -2  15   2        4.65        6.39      5.45 o 
  -1  15   2        5.50       11.40      6.22 o 
   0  15   2        2.32        4.25      4.04 o 
   1  15   2        1.36        1.02      4.17 o 
   2  15   2        1.36        2.42      8.33 o 
   3  15   2        0.31       -9.15     10.08 o 
   4  15   2        1.31       -1.76     12.95 o 
   5  15   2        0.41       -2.88      7.61 o 
   6  15   2        0.44       -8.66     15.32 o 
   7  15   2        0.00       -3.46     20.46 o 
  -7  16   2        0.20       14.39      9.05 o 
  -6  16   2        1.16       14.19      8.64 o 
  -5  16   2        7.28       11.93      5.48 o 
  -4  16   2        3.84        6.76      5.08 o 
  -3  16   2       24.08       24.54      5.81 o 
  -2  16   2        2.22        4.90      4.79 o 
  -1  16   2        3.94        9.83      4.98 o 
   0  16   2        0.17        3.13     10.49 o 
   1  16   2        1.04        4.11      7.61 o 
   2  16   2        0.22       -8.80     10.49 o 
   3  16   2        0.50       -8.25     11.72 o 
   4  16   2        0.23       -0.33     25.09 o 
   5  16   2        1.48       -5.64     20.05 o 
  -4  17   2        0.02        6.47      7.30 o 
  -3  17   2        0.03        8.98      5.44 o 
  -2  17   2        0.00       11.75      5.44 o 
  -1  17   2        0.00       -0.61      5.24 o 
   0  17   2        0.44       -1.44      6.99 o 
   1  17   2        0.57        7.61      8.23 o 
   2  17   2        3.34        9.66      8.23 o 
   3  17   2        1.19        1.23      7.20 o 
 -17   1   3       15.19       15.26      8.28 o 
 -16   1   3        1.37        3.78      6.74 o 
 -15   1   3       10.17        9.90      4.81 o 
 -14   1   3        5.70        8.95      4.46 o 
 -13   1   3       11.81        6.22      4.26 o 
 -12   1   3       19.88       19.61      4.54 o 
 -11   1   3       12.68        9.72      4.11 o 
 -10   1   3       79.28       73.75      5.08 o 
  -9   1   3       31.00       28.51      3.77 o 
  -8   1   3        0.68       -1.91      2.65 o 
  -7   1   3        9.66        7.79      2.56 o 
  -6   1   3     1222.50     1352.19     12.54 o 
  -5   1   3      604.08      664.50      7.82 o 
  -4   1   3       33.74       36.54      2.54 o 
  -3   1   3        4.79        5.61      1.84 o 
  -2   1   3      264.83      257.98      4.10 o 
  -1   1   3      518.36      507.00      5.57 o 
   0   1   3      147.63      126.28      3.04 o 
   1   1   3      484.44      517.71      5.39 o 
   2   1   3        1.93        2.54      1.39 o 
   3   1   3       23.35       16.74      1.79 o 
   4   1   3      542.19      623.42      6.75 o 
   5   1   3      294.89      317.60      5.24 o 
   6   1   3       95.08       98.86      3.92 o 
   7   1   3        8.21        7.00      2.37 o 
   8   1   3        1.99        3.23      2.52 o 
   9   1   3       23.31       27.13      3.40 o 
  10   1   3        6.39        7.93      4.44 o 
  11   1   3        0.84        9.77      4.66 o 
  12   1   3        0.40       -8.86      8.86 o 
  13   1   3        0.00        0.19      8.79 o 
  14   1   3        2.09       19.83     10.42 o 
 -17   2   3        3.88       11.17      8.61 o 
 -16   2   3        0.60        2.50      8.67 o 
 -15   2   3        0.91        2.89      5.73 o 
 -14   2   3        0.11        1.84      4.25 o 
 -13   2   3        0.24       -3.14      4.10 o 
 -12   2   3        0.02        0.65      3.85 o 
 -11   2   3       53.82       46.60      4.98 o 
 -10   2   3        4.19        2.53      3.59 o 
  -9   2   3      332.64      312.94      7.26 o 
  -8   2   3       43.97       50.42      3.92 o 
  -7   2   3       13.91        8.87      2.57 o 
  -6   2   3      955.53     1098.34     11.15 o 
  -5   2   3      827.60      891.06      9.50 o 
  -4   2   3      397.76      381.98      5.82 o 
  -3   2   3        0.03       -1.70      1.70 o 
  -2   2   3      119.84      107.76      3.04 o 
  -1   2   3      757.01      767.42      7.06 o 
   0   2   3     1204.64     1227.91     13.36 o 
   1   2   3      171.17      183.68      3.16 o 
   2   2   3       25.07       25.13      1.36 o 
   3   2   3       85.29       82.99      2.91 o 
   4   2   3      450.99      387.00      3.95 o 
   5   2   3       17.80       17.08      1.87 o 
   6   2   3        2.64        4.53      2.46 o 
   7   2   3       20.73       21.85      2.50 o 
   8   2   3        0.95        2.71      3.14 o 
   9   2   3        3.85        6.61      4.52 o 
  10   2   3       64.01       63.51      9.93 o 
  11   2   3       27.31       35.51      5.67 o 
  12   2   3       12.25       25.43      8.51 o 
  13   2   3       12.56       22.00      9.77 o 
  14   2   3        2.77       13.42      9.88 o 
 -16   3   3        2.52        7.58      5.52 o 
 -15   3   3        1.12        3.37      5.55 o 
 -14   3   3        4.68        1.89      4.34 o 
 -13   3   3       11.22       17.59      4.41 o 
 -12   3   3       38.17       29.22      4.62 o 
 -11   3   3      193.14      177.23      6.94 o 
 -10   3   3      286.63      278.49      7.58 o 
  -9   3   3      339.20      332.48      7.46 o 
  -8   3   3      121.64      113.30      5.40 o 
  -7   3   3       30.45       31.21      3.22 o 
  -6   3   3       86.33       83.71      3.99 o 
  -5   3   3      972.77      963.01     10.10 o 
  -4   3   3      133.74      150.49      4.05 o 
  -3   3   3      945.14     1038.74     10.44 o 
  -2   3   3      342.18      395.48      5.26 o 
  -1   3   3       80.84       93.32      2.77 o 
   0   3   3      243.76      261.38      3.85 o 
   1   3   3       75.26       75.48      2.49 o 
   2   3   3      649.32      675.81      4.91 o 
   3   3   3      169.97      185.21      5.53 o 
   4   3   3        0.08        3.28      2.73 o 
   5   3   3       25.35       40.85      4.73 o 
   6   3   3       47.85       38.40      4.53 o 
   7   3   3        0.18        0.93      2.23 o 
   8   3   3        0.69       -1.27      3.78 o 
   9   3   3      126.47      120.99      7.60 o 
  10   3   3      131.40      133.70     11.64 o 
  11   3   3       79.37       75.75      7.02 o 
  12   3   3        0.00        3.75      5.78 o 
  13   3   3        4.67       22.75      9.88 o 
  14   3   3        0.29       25.31     10.18 o 
 -16   4   3        5.03       21.35      6.62 o 
 -15   4   3        1.18       10.46      6.18 o 
 -14   4   3        0.18       -1.47      4.34 o 
 -13   4   3        0.16        0.41      4.06 o 
 -12   4   3        2.26        3.17      3.86 o 
 -11   4   3        0.00       -0.71      4.04 o 
 -10   4   3      282.87      249.41      7.31 o 
  -9   4   3       26.13       20.54      3.68 o 
  -8   4   3       55.90       59.39      4.18 o 
  -7   4   3      112.53      108.25      4.75 o 
  -6   4   3       51.37       45.97      3.55 o 
  -5   4   3      133.49      116.32      4.14 o 
  -4   4   3      403.85      425.20      6.54 o 
  -3   4   3        1.15       -0.08      1.99 o 
  -2   4   3      586.90      599.96      6.67 o 
  -1   4   3      787.41      812.70      6.50 o 
   0   4   3     2816.72     2873.50     22.01 o 
   1   4   3      869.93      906.91      6.59 o 
   2   4   3      854.88     1011.67     11.17 o 
   3   4   3        0.14       -0.48      2.59 o 
   4   4   3       71.03       70.27      4.58 o 
   5   4   3       44.98       44.32      4.52 o 
   6   4   3       35.37       32.47      4.51 o 
   7   4   3        0.45        2.82      3.95 o 
   8   4   3       60.02       48.47      6.29 o 
   9   4   3       48.12       48.63      5.85 o 
  10   4   3        5.17       12.05      6.91 o 
  11   4   3       20.26       30.70      5.83 o 
  12   4   3        1.18        8.38      4.74 o 
  13   4   3        4.63       13.58      7.27 o 
  14   4   3        2.28       22.33     10.28 o 
 -16   5   3        0.17        3.82      5.90 o 
 -15   5   3        7.65       15.64      5.40 o 
 -14   5   3        1.33        0.91      6.56 o 
 -13   5   3        1.28       -1.36      4.14 o 
 -12   5   3        0.44        0.29      3.85 o 
 -11   5   3      324.59      292.93      8.03 o 
 -10   5   3      137.55      119.95      5.83 o 
  -9   5   3       26.82       30.37      3.94 o 
  -8   5   3        0.27        0.20      2.92 o 
  -7   5   3       81.17       81.18      4.56 o 
  -6   5   3      282.32      263.60      6.80 o 
  -5   5   3       79.68       79.13      3.91 o 
  -4   5   3       88.11       98.62      4.47 o 
  -3   5   3      155.50      149.23      4.18 o 
  -2   5   3      102.21      102.95      3.40 o 
  -1   5   3      551.15      508.14      7.62 o 
   0   5   3      214.22      213.16      8.21 o 
   1   5   3      142.92      127.58      4.04 o 
   2   5   3      621.91      628.54      4.47 o 
   3   5   3       57.30       61.66      4.02 o 
   4   5   3       45.91       41.65      3.93 o 
   5   5   3       93.47       96.28      5.63 o 
   6   5   3       26.28       28.87      4.50 o 
   7   5   3       34.97       39.75      5.32 o 
   8   5   3       83.62       75.72      6.31 o 
   9   5   3       30.10       24.92      5.10 o 
  10   5   3       59.53       59.65      6.45 o 
  11   5   3       11.90       15.30      6.47 o 
  12   5   3       19.29       27.84      5.62 o 
  13   5   3        0.01       23.43      8.38 o 
  14   5   3        1.39       16.07      9.15 o 
 -16   6   3        8.46       23.28      6.65 o 
 -15   6   3        1.69       11.18      6.07 o 
 -14   6   3        4.46        4.85      4.35 o 
 -13   6   3        2.70        3.54      4.02 o 
 -12   6   3        3.92        5.90      4.42 o 
 -11   6   3       11.08       16.27      3.91 o 
 -10   6   3       33.84       30.40      4.16 o 
  -9   6   3       38.75       42.24      4.40 o 
  -8   6   3        3.71        3.47      3.04 o 
  -7   6   3        1.00        3.17      2.84 o 
  -6   6   3       14.25       13.65      2.95 o 
  -5   6   3      207.97      216.88      5.52 o 
  -4   6   3      206.79      189.94      5.03 o 
  -3   6   3       15.55       13.59      2.37 o 
  -2   6   3        9.05        6.69      1.87 o 
  -1   6   3     1562.14     1657.55     15.86 o 
   0   6   3      258.83      275.20      6.04 o 
   1   6   3     2377.98     2502.31     37.61 o 
   2   6   3        0.89       -2.97      2.97 o 
   3   6   3      173.59      186.93      4.93 o 
   4   6   3       13.53       17.53      4.23 o 
   5   6   3       58.04       54.55      4.52 o 
   6   6   3        0.20       -1.86      3.62 o 
   7   6   3        0.65        5.39      4.35 o 
   8   6   3        2.17        2.86      4.08 o 
   9   6   3       20.07       17.89      4.82 o 
  10   6   3        2.32       10.17      8.99 o 
  11   6   3        1.23        9.39      6.57 o 
  12   6   3        0.25       10.42      8.45 o 
  13   6   3        2.47       14.02      5.54 o 
 -15   7   3        0.03       10.52      5.76 o 
 -14   7   3        7.40       10.30      5.98 o 
 -13   7   3        1.05        5.66      4.00 o 
 -12   7   3        0.85        2.55      3.86 o 
 -11   7   3       16.53       19.94      7.69 o 
 -10   7   3        2.86        0.01      3.04 o 
  -9   7   3       10.99       11.05      3.58 o 
  -8   7   3        0.57        0.17      3.12 o 
  -7   7   3       21.93       16.28      3.43 o 
  -6   7   3        5.30        2.07      3.47 o 
  -5   7   3        0.18        0.23      2.52 o 
  -4   7   3       16.72       22.96      3.04 o 
  -3   7   3      653.66      617.18      8.01 o 
  -2   7   3       43.20       36.84      3.84 o 
  -1   7   3       30.64       35.53      3.46 o 
   0   7   3      160.17      169.28      5.26 o 
   1   7   3       47.16       40.74      3.16 o 
   2   7   3       31.09       35.79      3.44 o 
   3   7   3      375.01      371.84      8.23 o 
   4   7   3       91.55       89.37      4.34 o 
   5   7   3        7.87        7.89      3.47 o 
   6   7   3       11.26       13.61      3.95 o 
   7   7   3       14.09       17.10      4.37 o 
   8   7   3        0.42        2.97      3.97 o 
   9   7   3       15.24       20.21      4.85 o 
  10   7   3        0.01       10.17      5.69 o 
  11   7   3        4.19       11.16      6.57 o 
  12   7   3        2.19       14.44     13.37 o 
  13   7   3        0.28       13.32     10.59 o 
 -15   8   3       20.78       42.28      7.06 o 
 -14   8   3        1.00        8.25      5.64 o 
 -13   8   3        4.21        5.36      4.78 o 
 -12   8   3        1.10        4.32      3.81 o 
 -11   8   3        4.28        5.67      3.55 o 
 -10   8   3       14.34       24.42      4.21 o 
  -9   8   3        1.06        0.73      3.20 o 
  -8   8   3       60.10       52.10      4.68 o 
  -7   8   3       82.91       72.02      4.83 o 
  -6   8   3      197.82      190.98      6.12 o 
  -5   8   3       22.94       23.46      3.44 o 
  -4   8   3      189.27      181.78      5.55 o 
  -3   8   3       66.69       72.51      3.92 o 
  -2   8   3       53.86       59.96      4.90 o 
  -1   8   3       56.46       57.82      5.47 o 
   0   8   3        2.15       -2.83      3.33 o 
   1   8   3        1.70       -2.23      2.23 o 
   2   8   3      153.16      142.87      9.05 o 
   3   8   3       17.59       20.46      3.27 o 
   4   8   3      569.19      559.56     11.14 o 
   5   8   3        6.22        4.98      2.96 o 
   6   8   3      240.03      264.04     11.73 o 
   7   8   3        0.04       -0.18      4.86 o 
   8   8   3        2.63        4.18      9.87 o 
   9   8   3        1.10       -3.95      6.99 o 
  10   8   3        0.78        5.35      6.29 o 
  11   8   3        4.18        4.94      6.43 o 
  12   8   3        3.83       13.73      8.23 o 
  13   8   3        0.72       10.10      8.02 o 
 -14   9   3        0.16        9.31      6.94 o 
 -13   9   3        3.01        8.64      5.46 o 
 -12   9   3        1.09        6.94      3.90 o 
 -11   9   3        0.81        7.57      3.71 o 
 -10   9   3        2.27        1.35      3.62 o 
  -9   9   3        1.20        4.19      3.51 o 
  -8   9   3      105.75      113.99      5.87 o 
  -7   9   3      222.40      207.39      6.52 o 
  -6   9   3      175.42      166.34      6.02 o 
  -5   9   3       42.49       48.42      4.18 o 
  -4   9   3        3.22        8.26      2.95 o 
  -3   9   3        9.72        9.58      2.89 o 
  -2   9   3        4.74        4.22      2.36 o 
  -1   9   3       18.48       13.80      3.31 o 
   0   9   3       16.85       16.67      3.27 o 
   1   9   3       25.47       13.67      2.92 o 
   2   9   3       50.63       41.17      3.58 o 
   3   9   3        7.53       10.12      4.79 o 
   4   9   3       22.00       21.61      5.63 o 
   5   9   3       43.58       43.50      6.81 o 
   6   9   3       25.51       17.72      6.24 o 
   7   9   3       52.43       50.45      7.60 o 
   8   9   3        1.70        1.69      5.55 o 
   9   9   3        0.75        5.63      9.97 o 
  10   9   3        8.12        7.47      6.81 o 
  11   9   3        0.33        1.27      6.52 o 
  12   9   3        6.24        9.38      7.04 o 
 -14  10   3        9.76       14.59      6.18 o 
 -13  10   3        1.85       19.48      6.00 o 
 -12  10   3        0.23        2.09      4.84 o 
 -11  10   3        1.27       -1.93      4.99 o 
 -10  10   3        4.23        1.56      3.65 o 
  -9  10   3       12.80        9.41      3.79 o 
  -8  10   3        2.71        8.51      3.53 o 
  -7  10   3      215.51      215.03      7.64 o 
  -6  10   3       20.03       26.55      3.85 o 
  -5  10   3       19.97       18.49      3.40 o 
  -4  10   3      100.65       93.07      4.92 o 
  -3  10   3        2.78        5.58      2.89 o 
  -2  10   3       57.50       62.34      3.78 o 
  -1  10   3       12.58       12.96      3.51 o 
   0  10   3        0.36       -0.24      2.86 o 
   1  10   3       23.93       23.71      3.60 o 
   2  10   3       12.49       19.19      3.36 o 
   3  10   3        4.75        8.51      2.83 o 
   4  10   3       23.45       22.63     11.41 o 
   5  10   3        4.24        4.84      9.56 o 
   6  10   3        0.79       -2.85      4.84 o 
   7  10   3        2.53        5.78      6.07 o 
   8  10   3        0.07        1.52     11.41 o 
   9  10   3        0.09       -7.08     12.65 o 
  10  10   3        0.00       -0.79     12.65 o 
  11  10   3        5.24        9.35      9.66 o 
 -13  11   3       10.92       24.05      6.25 o 
 -12  11   3        0.12        8.71      5.43 o 
 -11  11   3        0.02        9.28      8.05 o 
 -10  11   3        6.89       10.84      4.16 o 
  -9  11   3        9.40        8.31      3.84 o 
  -8  11   3       36.11       39.26      4.52 o 
  -7  11   3        0.03       -3.09      3.34 o 
  -6  11   3       45.55       51.93      4.62 o 
  -5  11   3        3.67        1.98      3.19 o 
  -4  11   3        0.11        3.79      3.05 o 
  -3  11   3       18.86       27.20      4.23 o 
  -2  11   3       10.01       15.36      3.67 o 
  -1  11   3        4.17        3.00      3.05 o 
   0  11   3        1.89        1.69      3.02 o 
   1  11   3        4.93        9.86      3.33 o 
   2  11   3        1.92       -0.12      3.56 o 
   3  11   3        8.65       12.75      5.53 o 
   4  11   3       15.66       13.41      9.05 o 
   5  11   3        8.65        4.35     14.19 o 
   6  11   3        0.42        0.33      5.18 o 
   7  11   3        0.19        4.04     10.59 o 
   8  11   3        5.62       10.69      6.68 o 
   9  11   3        6.01        6.06      6.89 o 
  10  11   3        0.01       -7.66     14.91 o 
  11  11   3        5.23       11.86     12.75 o 
 -12  12   3       14.01       28.09      6.44 o 
 -11  12   3        0.48       11.09      5.53 o 
 -10  12   3        6.79        7.94      3.99 o 
  -9  12   3        5.56       14.58      3.90 o 
  -8  12   3        0.30        1.27      4.24 o 
  -7  12   3        0.11       -2.14      3.48 o 
  -6  12   3        4.01        5.88      3.42 o 
  -5  12   3        5.04       15.17      4.02 o 
  -4  12   3       34.57       44.95      5.08 o 
  -3  12   3        6.32        7.46      4.20 o 
  -2  12   3        6.24        8.02      3.67 o 
  -1  12   3        0.00       -1.68      2.95 o 
   0  12   3       26.29       22.93      4.02 o 
   1  12   3        0.81        4.57      3.14 o 
   2  12   3       42.94       37.46      6.23 o 
   3  12   3        0.00       -4.79      4.79 o 
   4  12   3       18.81       13.96      6.47 o 
   5  12   3        1.92        2.10      7.92 o 
   6  12   3        0.02        1.31      9.25 o 
   7  12   3        2.29       -5.12      7.30 o 
   8  12   3        0.01        1.44      6.25 o 
   9  12   3        2.04        5.63      9.97 o 
  10  12   3        4.97       15.06      7.51 o 
 -11  13   3        3.12        9.92      7.23 o 
 -10  13   3        3.58       11.21      5.21 o 
  -9  13   3        0.70        0.78      4.06 o 
  -8  13   3        0.01        8.87      4.69 o 
  -7  13   3        8.14        7.72      4.28 o 
  -6  13   3       12.88       10.52      4.27 o 
  -5  13   3        3.23        6.27      4.04 o 
  -4  13   3       12.23       11.06      4.79 o 
  -3  13   3        3.65        3.65      5.71 o 
  -2  13   3       16.92       25.97      4.19 o 
  -1  13   3       18.90       16.46      3.87 o 
   0  13   3        3.07        4.57      5.34 o 
   1  13   3       42.17       45.71      6.04 o 
   2  13   3        0.00        5.09      5.38 o 
   3  13   3        4.23        2.64      7.92 o 
   4  13   3        0.00       -2.27      5.82 o 
   5  13   3        0.17       -5.59     14.19 o 
   6  13   3        0.00       -5.78      5.78 o 
   7  13   3        2.48       -4.58      6.08 o 
   8  13   3        3.58        0.64     10.28 o 
   9  13   3        0.67       -5.72     16.14 o 
 -10  14   3        2.52        0.41      8.64 o 
  -9  14   3        0.17       11.10      8.84 o 
  -8  14   3        1.16        6.83      7.81 o 
  -7  14   3        0.44        0.94      4.20 o 
  -6  14   3        6.71        8.72      4.35 o 
  -5  14   3       17.39       15.29      4.69 o 
  -4  14   3       67.15       77.98      6.31 o 
  -3  14   3       12.80       24.08      4.04 o 
  -2  14   3       12.04       10.11      3.83 o 
  -1  14   3        0.97        3.11      3.60 o 
   0  14   3        6.09        8.18      3.92 o 
   1  14   3       14.05       25.73      6.68 o 
   2  14   3        0.50       -1.12      5.53 o 
   3  14   3       10.23        6.29      6.58 o 
   4  14   3        0.14       -6.01      6.01 o 
   5  14   3        0.84       -5.12      6.99 o 
   6  14   3        0.20       -5.25      7.30 o 
   7  14   3        0.04       -5.92      9.56 o 
   8  14   3        9.25        7.30     22.00 o 
  -9  15   3        0.75       11.72      9.25 o 
  -8  15   3        0.10       12.95      9.66 o 
  -7  15   3        0.11        5.63      5.36 o 
  -6  15   3        1.15        3.75      5.09 o 
  -5  15   3        1.38       11.12      5.06 o 
  -4  15   3       11.53       19.04      7.92 o 
  -3  15   3       15.14       28.15      4.51 o 
  -2  15   3        1.63        5.72      3.82 o 
  -1  15   3        0.72        2.24      7.17 o 
   0  15   3        1.06       -4.74      4.74 o 
   1  15   3        0.48        1.60      6.07 o 
   2  15   3        5.20       -0.23      6.37 o 
   3  15   3        1.00       -6.37      6.37 o 
   4  15   3        0.06       -8.64      8.64 o 
   5  15   3        0.03       -5.49     11.21 o 
   6  15   3        1.89       -1.82     18.30 o 
  -7  16   3        0.01        8.23      7.81 o 
  -6  16   3        0.25        4.74      5.23 o 
  -5  16   3        3.88       14.62      5.56 o 
  -4  16   3        3.74        9.06      5.86 o 
  -3  16   3        0.97        5.52      5.08 o 
  -2  16   3        4.98       10.77      4.94 o 
  -1  16   3        0.05        2.16      5.38 o 
   0  16   3        0.66       -7.77      8.02 o 
   1  16   3        0.11       -0.57      6.17 o 
   2  16   3        0.07       -9.74     11.00 o 
   3  16   3        2.23       -1.53     12.13 o 
   4  16   3        0.03      -10.51     13.47 o 
  -4  17   3       11.87       21.58      6.00 o 
  -3  17   3        0.01       -1.18      4.86 o 
  -2  17   3       10.39       17.68      8.43 o 
  -1  17   3        0.59        1.44      7.81 o 
   0  17   3        0.04       -4.94      7.20 o 
   1  17   3        0.24        5.55      8.23 o 
 -17   0   4        0.01        7.77      7.73 o 
 -16   0   4       43.02       70.06     14.19 o 
 -15   0   4       10.45       13.25     11.31 o 
 -14   0   4        2.85       11.91     10.59 o 
 -13   0   4       21.78       19.50      9.46 o 
 -12   0   4       52.37       53.94     10.49 o 
 -11   0   4      128.20      128.10      9.14 o 
 -10   0   4        0.24       -1.98      4.89 o 
  -9   0   4       31.35       18.47      5.02 o 
  -8   0   4      196.12      201.50      8.54 o 
  -7   0   4        1.91       10.28      3.50 o 
  -6   0   4      614.66      675.13     12.30 o 
  -5   0   4        0.47        7.02      3.00 o 
  -4   0   4      204.97      208.09      9.25 o 
  -3   0   4     1195.39     1149.04     15.17 o 
  -2   0   4        0.64        1.12      2.46 o 
  -1   0   4       69.45       59.36      3.95 o 
   0   0   4      323.79      371.88     10.69 o 
   1   0   4      155.02      165.33      5.86 o 
   2   0   4       50.00       60.95      3.90 o 
   3   0   4       23.36       23.48      3.07 o 
   4   0   4      347.27      385.35     11.00 o 
   5   0   4      931.63      976.14     13.92 o 
   6   0   4       48.35       47.25      4.48 o 
   7   0   4        0.00       -0.23      3.14 o 
   8   0   4        6.86        7.30      5.35 o 
   9   0   4        3.99        7.56      3.90 o 
  10   0   4      123.15      119.68     17.89 o 
  11   0   4       51.61       25.70     14.39 o 
  12   0   4        0.78        5.35     13.78 o 
  13   0   4        1.92        6.99     14.39 o 
  14   0   4        1.36        6.99     15.01 o 
 -17   1   4        0.31        4.40      5.27 o 
 -16   1   4        1.50        7.37      9.44 o 
 -15   1   4        3.13        6.25      4.65 o 
 -14   1   4        1.88        4.10      4.48 o 
 -13   1   4        1.98        3.85      4.30 o 
 -12   1   4       27.28       19.04      4.33 o 
 -11   1   4        2.94        5.38      3.87 o 
 -10   1   4        0.29        0.23      3.33 o 
  -9   1   4      129.60      119.75      5.53 o 
  -8   1   4        0.36        0.88      2.75 o 
  -7   1   4      267.87      297.35      6.32 o 
  -6   1   4      168.01      192.02      5.07 o 
  -5   1   4      138.31      138.21      4.18 o 
  -4   1   4       71.78       63.78      3.12 o 
  -3   1   4        6.24        5.25      1.82 o 
  -2   1   4      422.97      485.32      6.22 o 
  -1   1   4      292.25      324.62      4.99 o 
   0   1   4       88.75       88.81      3.11 o 
   1   1   4      229.23      196.37      3.95 o 
   2   1   4       13.79       11.44      1.83 o 
   3   1   4       50.83       48.00      2.58 o 
   4   1   4      227.94      208.18      4.35 o 
   5   1   4       67.10       79.30      3.36 o 
   6   1   4        0.11       -1.91      1.91 o 
   7   1   4       43.09       50.08      3.35 o 
   8   1   4       22.34       23.72      4.04 o 
   9   1   4       19.74       19.28      4.46 o 
  10   1   4       53.48       67.03     10.61 o 
  11   1   4        8.54        6.04      9.60 o 
  12   1   4        0.06       11.09      9.92 o 
  13   1   4        1.74       10.66     10.68 o 
  14   1   4        0.24       15.15     10.54 o 
 -17   2   4        9.80       14.31      8.10 o 
 -16   2   4        0.80        0.50      7.22 o 
 -15   2   4       10.15        6.51      4.64 o 
 -14   2   4        0.00       -4.66      8.31 o 
 -13   2   4       29.51       23.03      4.55 o 
 -12   2   4       33.37       35.07      4.72 o 
 -11   2   4        2.38        2.84      3.74 o 
 -10   2   4        0.36       -1.03      3.47 o 
  -9   2   4      110.21      110.47      6.03 o 
  -8   2   4       66.74       57.71      4.09 o 
  -7   2   4      151.40      148.41      5.00 o 
  -6   2   4       27.39       31.85      3.05 o 
  -5   2   4      231.28      234.29      5.14 o 
  -4   2   4      144.53      120.25      3.95 o 
  -3   2   4      126.69      131.66      3.65 o 
  -2   2   4       17.54       19.66      2.09 o 
  -1   2   4     2976.45     3082.00     20.54 o 
   0   2   4      197.94      198.27      4.95 o 
   1   2   4      541.15      586.98      6.36 o 
   2   2   4      448.66      461.80      5.65 o 
   3   2   4      386.03      377.37      5.19 o 
   4   2   4      114.12       93.08      3.17 o 
   5   2   4        4.29        4.44      1.70 o 
   6   2   4       93.13       99.34      3.58 o 
   7   2   4        8.19        7.77      2.06 o 
   8   2   4        2.00        0.55      3.76 o 
   9   2   4       37.59       39.49      6.01 o 
  10   2   4       24.77       30.34      7.68 o 
  11   2   4       16.08        7.84      9.46 o 
  12   2   4        1.73        2.75      9.72 o 
  13   2   4        1.25       17.29     10.23 o 
 -16   3   4        7.12        8.02      7.30 o 
 -15   3   4        0.03        4.64      4.77 o 
 -14   3   4        0.90       -2.60      4.27 o 
 -13   3   4        0.00        3.08      4.18 o 
 -12   3   4        1.57        2.97      3.91 o 
 -11   3   4       16.62       15.42      4.06 o 
 -10   3   4       83.80       88.14      5.45 o 
  -9   3   4        1.90       -1.33      3.03 o 
  -8   3   4        0.32       -2.14      2.70 o 
  -7   3   4       64.95       66.16      4.23 o 
  -6   3   4      393.83      364.91      7.45 o 
  -5   3   4        0.53        0.17      2.61 o 
  -4   3   4      436.93      461.81      6.72 o 
  -3   3   4       76.90       60.74      4.71 o 
  -2   3   4       95.27      123.45      3.52 o 
  -1   3   4      179.78      171.07      3.78 o 
   0   3   4       18.96       16.17      1.79 o 
   1   3   4        3.34        0.01      1.52 o 
   2   3   4       93.43       95.23      4.33 o 
   3   3   4       62.36       65.13      5.73 o 
   4   3   4      358.07      368.45      7.98 o 
   5   3   4        0.75       -0.69      3.16 o 
   6   3   4        0.41        2.90      3.60 o 
   7   3   4        1.36        3.12      3.84 o 
   8   3   4        0.11       -1.10      3.86 o 
   9   3   4       39.90       40.25      6.72 o 
  10   3   4        2.62        7.65      4.27 o 
  11   3   4        0.07        5.84      4.69 o 
  12   3   4        6.21        2.96      8.89 o 
  13   3   4        1.04        6.17     10.08 o 
 -16   4   4        0.40       -1.90      8.39 o 
 -15   4   4        0.01       -1.44      4.54 o 
 -14   4   4        0.00       -3.74      4.15 o 
 -13   4   4        0.12        4.12      4.22 o 
 -12   4   4        9.69        8.54      3.93 o 
 -11   4   4        9.79        1.42      3.64 o 
 -10   4   4       35.57       38.29      4.43 o 
  -9   4   4        7.35        7.11      3.68 o 
  -8   4   4        0.23       -1.88      3.21 o 
  -7   4   4        0.20        0.13      2.56 o 
  -6   4   4      197.12      192.21      5.33 o 
  -5   4   4      162.04      165.03      4.79 o 
  -4   4   4        7.44        7.13      2.18 o 
  -3   4   4       43.52       43.91      2.75 o 
  -2   4   4     1017.13      972.76      9.55 o 
  -1   4   4      457.69      473.89      6.08 o 
   0   4   4     2937.68     2956.07     19.80 o 
   1   4   4      612.03      645.08      6.62 o 
   2   4   4      102.43       98.99      4.13 o 
   3   4   4       57.09       57.76      4.13 o 
   4   4   4       89.81       79.06      5.16 o 
   5   4   4       15.31       12.65      3.83 o 
   6   4   4       81.35       83.37      7.63 o 
   7   4   4        1.53       -0.20      3.78 o 
   8   4   4       30.04       18.92      4.88 o 
   9   4   4        3.00       -1.69      6.26 o 
  10   4   4        1.83        6.78      4.89 o 
  11   4   4        9.14       10.62      7.45 o 
  12   4   4        1.92        4.04      4.74 o 
  13   4   4        1.32       20.96     10.04 o 
 -16   5   4        0.00        0.21      8.79 o 
 -15   5   4        0.13        4.27      4.65 o 
 -14   5   4        0.97       -1.81      4.50 o 
 -13   5   4        6.71        7.87      4.42 o 
 -12   5   4       10.87        8.40      4.02 o 
 -11   5   4        8.18        4.58      3.72 o 
 -10   5   4      192.60      177.98      7.18 o 
  -9   5   4        0.00       -3.05      3.05 o 
  -8   5   4        2.09        0.21      3.15 o 
  -7   5   4       51.86       50.89      4.03 o 
  -6   5   4      126.89      148.02      5.04 o 
  -5   5   4       12.19       11.90      2.55 o 
  -4   5   4       22.89       27.87      2.88 o 
  -3   5   4        8.02        5.53      2.07 o 
  -2   5   4        0.00       -1.45      1.60 o 
  -1   5   4      146.70      149.37      3.47 o 
   0   5   4     1150.87     1097.30     11.92 o 
   1   5   4      959.13      920.00      8.55 o 
   2   5   4       36.86       43.52      1.90 o 
   3   5   4        0.02       -0.07      2.72 o 
   4   5   4        2.42        4.84      3.51 o 
   5   5   4        1.62        2.86      3.38 o 
   6   5   4       74.16       78.44      5.84 o 
   7   5   4       30.63       28.09      4.96 o 
   8   5   4        5.89        5.71      4.33 o 
   9   5   4        9.13       10.43      4.62 o 
  10   5   4       45.09       47.78      6.96 o 
  11   5   4        8.37       12.46     13.36 o 
  12   5   4        6.88       15.96      5.27 o 
  13   5   4        1.51      -15.42     15.42 o 
 -16   6   4        0.70       16.53      8.65 o 
 -15   6   4        1.42        6.91      5.67 o 
 -14   6   4        4.30       11.15      4.49 o 
 -13   6   4        0.62       -0.30      6.56 o 
 -12   6   4        0.00        0.40      3.71 o 
 -11   6   4       16.14       19.54      4.02 o 
 -10   6   4       25.22       28.51      4.13 o 
  -9   6   4       38.42       31.78      4.66 o 
  -8   6   4       33.47       30.37      4.28 o 
  -7   6   4      416.47      381.19      7.86 o 
  -6   6   4       16.90       13.87      2.84 o 
  -5   6   4      553.87      543.49      8.14 o 
  -4   6   4       58.52       66.66      3.78 o 
  -3   6   4      135.21      129.97      4.18 o 
  -2   6   4        6.24       10.42      2.58 o 
  -1   6   4        0.88       -1.67      2.44 o 
   0   6   4      736.39      788.29     10.26 o 
   1   6   4       55.85       58.36      3.52 o 
   2   6   4      484.74      452.73      6.49 o 
   3   6   4       25.31       26.98      3.33 o 
   4   6   4      135.46      133.77      8.17 o 
   5   6   4        2.77        2.03      3.55 o 
   6   6   4        2.32        2.79      3.84 o 
   7   6   4       34.67       34.52      5.03 o 
   8   6   4       13.55       21.11      4.70 o 
   9   6   4       10.13       19.38      9.41 o 
  10   6   4        8.47       13.86      5.15 o 
  11   6   4       12.63       12.82     17.58 o 
  12   6   4       10.59       19.24      8.33 o 
  13   6   4        3.42       17.05      9.56 o 
 -15   7   4        1.75        9.95      5.87 o 
 -14   7   4        7.60       15.56      5.38 o 
 -13   7   4        4.74        5.85      4.14 o 
 -12   7   4        1.21        2.52      3.67 o 
 -11   7   4       73.98       71.64      5.43 o 
 -10   7   4       12.38        9.80      4.21 o 
  -9   7   4       85.34       75.17      5.35 o 
  -8   7   4       58.70       46.55      4.45 o 
  -7   7   4       39.64       42.12      4.06 o 
  -6   7   4      125.33      117.23      4.97 o 
  -5   7   4        0.06        0.76      2.63 o 
  -4   7   4       71.81       83.02      4.08 o 
  -3   7   4       68.69       74.81      3.53 o 
  -2   7   4       49.57       53.17      2.47 o 
  -1   7   4       95.36       79.48      4.58 o 
   0   7   4        0.21       -1.14      2.46 o 
   1   7   4        1.06        4.26      2.52 o 
   2   7   4        7.07        8.62      2.23 o 
   3   7   4      377.28      382.16     11.48 o 
   4   7   4       54.34       59.60      5.71 o 
   5   7   4       29.75       32.55      4.19 o 
   6   7   4      115.55      111.77     13.11 o 
   7   7   4        1.17        2.03      9.56 o 
   8   7   4        8.64       14.91     10.90 o 
   9   7   4       13.62       16.27      6.29 o 
  10   7   4       35.74       40.40      7.35 o 
  11   7   4       25.46       29.14     18.82 o 
  12   7   4        8.87        7.11      6.18 o 
 -15   8   4        0.36        9.13      5.92 o 
 -14   8   4        9.68       15.25      4.80 o 
 -13   8   4       16.97       28.07      4.70 o 
 -12   8   4       13.91       21.95      4.38 o 
 -11   8   4        8.63       10.40      4.25 o 
 -10   8   4       18.72       13.90      3.97 o 
  -9   8   4        1.75        4.21      4.13 o 
  -8   8   4        8.37       13.89      3.61 o 
  -7   8   4       13.78       14.38      3.77 o 
  -6   8   4       16.57       18.31      3.43 o 
  -5   8   4      180.53      195.09      5.86 o 
  -4   8   4       21.66       19.16      3.03 o 
  -3   8   4        0.79        2.93      2.21 o 
  -2   8   4      120.30      112.97      5.41 o 
  -1   8   4       10.33        4.34      3.10 o 
   0   8   4       72.93       73.98      5.61 o 
   1   8   4       55.36       49.63      3.76 o 
   2   8   4        2.53       -2.01      4.16 o 
   3   8   4      237.67      252.79      9.98 o 
   4   8   4      118.50      107.13      8.50 o 
   5   8   4        0.66       -3.86      4.68 o 
   6   8   4        0.01        0.26      4.92 o 
   7   8   4        3.80        0.54      5.58 o 
   8   8   4        6.79        7.64      5.35 o 
   9   8   4        2.66       -2.33     18.71 o 
  10   8   4        3.68       -0.34     20.77 o 
  11   8   4        6.97        6.52      6.37 o 
  12   8   4        0.11        5.70      6.37 o 
 -14   9   4        3.70       13.27      8.85 o 
 -13   9   4        9.41       18.67      4.32 o 
 -12   9   4        1.20        3.10      4.10 o 
 -11   9   4        0.81        7.90      3.47 o 
 -10   9   4       26.19       27.86      4.52 o 
  -9   9   4        0.60        2.58      3.89 o 
  -8   9   4       24.85       18.43      3.87 o 
  -7   9   4       10.17       12.79      3.56 o 
  -6   9   4        0.14        2.69      3.15 o 
  -5   9   4        0.71        2.01      2.86 o 
  -4   9   4       11.42       10.15      2.98 o 
  -3   9   4       21.66       24.58      3.62 o 
  -2   9   4       83.10       79.31      5.32 o 
  -1   9   4      139.18      137.54      6.17 o 
   0   9   4        0.15       -2.11      2.80 o 
   1   9   4        0.05       -1.09      2.74 o 
   2   9   4      152.80      147.90      5.09 o 
   3   9   4        0.34       -2.03      4.42 o 
   4   9   4      223.35      218.67     10.57 o 
   5   9   4        1.18       -1.26      5.96 o 
   6   9   4        7.36        8.00      5.45 o 
   7   9   4        6.88        6.45      6.17 o 
   8   9   4        1.60        2.48      6.99 o 
   9   9   4        1.54       -0.79     15.83 o 
  10   9   4        4.29        1.83      6.79 o 
  11   9   4        2.24       -1.12     24.88 o 
 -14  10   4        6.29       17.96      9.90 o 
 -13  10   4        0.46       15.21      6.73 o 
 -12  10   4        0.45        9.07      9.23 o 
 -11  10   4        0.87        8.46      4.05 o 
 -10  10   4        2.04       10.70      4.04 o 
  -9  10   4        9.31       19.19      4.10 o 
  -8  10   4        1.43        0.39      3.34 o 
  -7  10   4       49.29       45.03      4.43 o 
  -6  10   4       16.19       15.35      4.76 o 
  -5  10   4       65.98       63.73      4.43 o 
  -4  10   4        0.00        1.46      2.95 o 
  -3  10   4      192.43      183.88      7.12 o 
  -2  10   4      221.03      215.16      7.84 o 
  -1  10   4        0.01       -1.88      3.06 o 
   0  10   4       12.57       12.46      3.44 o 
   1  10   4        1.32        4.50      2.88 o 
   2  10   4       19.65       22.49      9.15 o 
   3  10   4       27.01       25.94      5.82 o 
   4  10   4        0.70       -3.60      5.02 o 
   5  10   4       67.48       53.12     10.49 o 
   6  10   4        4.95        6.13      5.85 o 
   7  10   4        0.27        4.72      9.15 o 
   8  10   4        0.45        5.34     11.41 o 
   9  10   4        0.77       -0.17     15.01 o 
  10  10   4        0.22        0.54     11.21 o 
  11  10   4        1.69        6.86      6.71 o 
 -13  11   4       14.59       21.32      6.19 o 
 -12  11   4        0.46       14.47      5.88 o 
 -11  11   4        0.00        2.87      6.38 o 
 -10  11   4        0.99        6.86      4.45 o 
  -9  11   4        0.74        5.68      6.77 o 
  -8  11   4        0.02        6.90      6.29 o 
  -7  11   4       11.39       16.47      3.74 o 
  -6  11   4       18.79        7.41      5.53 o 
  -5  11   4        8.08        6.54      3.93 o 
  -4  11   4       42.96       42.26      4.86 o 
  -3  11   4       60.70       56.77      5.32 o 
  -2  11   4        9.41       23.50      4.19 o 
  -1  11   4       53.67       55.08      4.83 o 
   0  11   4        0.14        0.45      2.97 o 
   1  11   4        0.00        1.25      2.95 o 
   2  11   4       15.02        5.27      7.51 o 
   3  11   4       42.16       35.70     10.90 o 
   4  11   4       20.21       14.08      5.97 o 
   5  11   4        2.90       -3.82      5.13 o 
   6  11   4        0.94        6.96      6.26 o 
   7  11   4       14.88       16.10     13.67 o 
   8  11   4        0.79       -1.97     15.32 o 
   9  11   4        0.16       -5.13      8.84 o 
  10  11   4        2.45        2.72      7.07 o 
 -12  12   4        3.39       15.28     10.46 o 
 -11  12   4        1.40        7.49      5.82 o 
 -10  12   4        3.60       11.84      4.07 o 
  -9  12   4        2.47        7.74      4.40 o 
  -8  12   4        0.50        1.77      4.14 o 
  -7  12   4        5.12       14.06      4.38 o 
  -6  12   4       15.79       12.15      4.32 o 
  -5  12   4        5.45        8.41      4.15 o 
  -4  12   4       15.79       20.70      4.43 o 
  -3  12   4       44.56       48.64      5.29 o 
  -2  12   4        3.11        2.75      3.65 o 
  -1  12   4        0.11        0.43      3.35 o 
   0  12   4        2.26        1.72      4.77 o 
   1  12   4       43.84       42.56      6.54 o 
   2  12   4        5.41        1.21      5.86 o 
   3  12   4        4.01       -2.48      5.23 o 
   4  12   4        9.81        7.28      6.09 o 
   5  12   4        3.71       -2.72      6.79 o 
   6  12   4       28.08       26.74     17.68 o 
   7  12   4        7.08       -0.01     14.50 o 
   8  12   4        9.46        6.29      7.51 o 
   9  12   4        1.65        8.84     10.80 o 
 -11  13   4        0.06        5.33      6.22 o 
 -10  13   4        1.07       -4.38      5.22 o 
  -9  13   4        1.00       -3.07      5.38 o 
  -8  13   4        2.92        1.75      6.32 o 
  -7  13   4        0.10        6.74      7.62 o 
  -6  13   4        0.01       -0.11      4.08 o 
  -5  13   4        2.69        1.28      5.95 o 
  -4  13   4        1.29        2.07      3.92 o 
  -3  13   4        3.88        2.67      4.17 o 
  -2  13   4       12.22       19.05      3.94 o 
  -1  13   4        3.00        8.01      3.62 o 
   0  13   4        4.92        5.66      5.00 o 
   1  13   4        4.67       10.64      5.60 o 
   2  13   4        0.80        2.04      5.53 o 
   3  13   4        9.88        2.54      5.48 o 
   4  13   4        0.16       -3.17     10.08 o 
   5  13   4        2.05       -4.92      6.07 o 
   6  13   4        5.04        5.64      6.99 o 
   7  13   4        2.03        2.90      6.77 o 
   8  13   4        2.86       -0.23      8.84 o 
 -10  14   4        0.42       15.83      6.96 o 
  -9  14   4        5.73        4.17      4.56 o 
  -8  14   4        1.02       -1.28      4.91 o 
  -7  14   4        1.48        3.51      4.42 o 
  -6  14   4        0.18       -0.51      6.08 o 
  -5  14   4        0.78       -1.09      4.35 o 
  -4  14   4        0.00        4.95      4.41 o 
  -3  14   4        0.87        8.23      4.31 o 
  -2  14   4        0.24        5.50      3.75 o 
  -1  14   4        0.90        7.01      5.14 o 
   0  14   4        3.89        2.13      6.07 o 
   1  14   4        0.25        1.49      6.58 o 
   2  14   4        5.86       -5.38      5.53 o 
   3  14   4        0.38       -7.71      7.71 o 
   4  14   4        0.13        0.00      7.92 o 
   5  14   4        3.74       -2.93     11.82 o 
   6  14   4        0.47       11.89     11.72 o 
   7  14   4        0.16       -3.72      6.84 o 
  -8  15   4        0.16       -0.26      5.48 o 
  -7  15   4        0.26        6.50      4.55 o 
  -6  15   4        0.00       -1.85      4.30 o 
  -5  15   4        0.23        6.37      5.33 o 
  -4  15   4        0.15       12.09      5.31 o 
  -2  15   4        1.82        7.33      4.86 o 
  -1  15   4        0.01       -1.40      4.77 o 
   0  15   4        0.98       -0.70      5.45 o 
   1  15   4        6.48        7.71      5.97 o 
   2  15   4        1.14       -5.32      5.40 o 
   3  15   4        8.42        3.26      6.66 o 
   4  15   4        0.01       -8.65     12.85 o 
   5  15   4        0.76       -7.92      7.92 o 
  -6  16   4        0.00        4.29      6.68 o 
  -5  16   4        2.35        8.18      6.68 o 
  -4  16   4        2.18        5.16      6.58 o 
  -3  16   4        8.22       23.77      8.75 o 
  -2  16   4        3.36        5.83      5.37 o 
  -1  16   4        2.03       -2.03      5.47 o 
   0  16   4        0.19        2.90      6.06 o 
   1  16   4        0.04       -5.66      5.66 o 
   2  16   4        0.01       -4.91     10.69 o 
   3  16   4        2.43       -6.68      6.68 o 
 -17   1   5        4.69        3.08      5.12 o 
 -16   1   5        0.63        2.50      7.69 o 
 -15   1   5        0.01        1.80      4.52 o 
 -14   1   5        0.07        4.91      4.46 o 
 -13   1   5        3.51        3.56      4.22 o 
 -12   1   5        0.54       -0.97      3.80 o 
 -11   1   5      103.55       97.55      5.86 o 
 -10   1   5       41.98       44.22      4.45 o 
  -9   1   5        2.62        1.27      3.09 o 
  -8   1   5       45.87       37.26      3.59 o 
  -7   1   5      117.48      114.41      5.40 o 
  -6   1   5      268.02      286.65      9.05 o 
  -5   1   5      755.19      780.23      9.50 o 
  -4   1   5       32.28       34.81      2.83 o 
  -3   1   5        5.30        7.79      2.14 o 
  -2   1   5       41.74       46.74      2.87 o 
  -1   1   5      545.69      542.36      8.08 o 
   0   1   5      161.79      149.40      4.60 o 
   1   1   5       43.06       48.62      2.72 o 
   2   1   5        7.59        5.08      1.85 o 
   3   1   5        0.12        0.43      1.77 o 
   4   1   5       18.92       17.88      2.35 o 
   5   1   5       25.36       23.56      3.44 o 
   6   1   5       13.31       13.06      4.30 o 
   7   1   5        1.15        0.55      3.77 o 
   8   1   5       36.66       38.19      5.08 o 
   9   1   5        2.08       -2.71      9.00 o 
  10   1   5       12.38       11.25     12.44 o 
  11   1   5        2.38       -0.35      9.87 o 
  12   1   5        1.18       -6.95     10.15 o 
  13   1   5        0.41        1.41     10.57 o 
 -16   2   5        0.43        5.10      5.21 o 
 -15   2   5        6.31        8.89      4.78 o 
 -14   2   5        4.47        6.59      4.41 o 
 -13   2   5        0.47        2.98      4.18 o 
 -12   2   5       50.12       43.77      5.04 o 
 -11   2   5       20.90       33.79      4.71 o 
 -10   2   5      188.60      185.45      6.70 o 
  -9   2   5        0.78       -1.65      2.95 o 
  -8   2   5       15.53        7.29      2.99 o 
  -7   2   5       23.77       36.45      3.49 o 
  -6   2   5      107.79      102.36      4.27 o 
  -5   2   5        0.93        1.69      2.11 o 
  -4   2   5        0.01        0.13      1.96 o 
  -3   2   5       18.43       26.25      2.48 o 
  -2   2   5        8.66        7.55      2.18 o 
  -1   2   5        2.82        3.72      1.84 o 
   0   2   5        0.08        1.61      1.69 o 
   1   2   5       28.10       34.93      2.45 o 
   2   2   5       80.62       73.97      3.09 o 
   3   2   5       82.43       79.51      3.29 o 
   4   2   5        2.87        3.52      1.80 o 
   5   2   5      140.68      137.32      4.05 o 
   6   2   5        1.35        5.05      4.92 o 
   7   2   5        2.29        0.20      3.61 o 
   8   2   5        0.01        2.58      4.24 o 
   9   2   5       39.62       36.86     10.48 o 
  10   2   5        0.91       -1.43      9.37 o 
  11   2   5       17.14       -1.12      9.88 o 
  12   2   5        1.72        2.09     10.49 o 
  13   2   5        1.02       24.33     11.15 o 
 -16   3   5       21.52       21.46      5.51 o 
 -15   3   5        0.00        4.27      4.74 o 
 -14   3   5        3.09        6.17      4.24 o 
 -13   3   5        0.00       -2.44      3.80 o 
 -12   3   5       44.77       44.73      5.34 o 
 -11   3   5       21.50       14.43      4.01 o 
 -10   3   5        0.50        0.93      3.41 o 
  -9   3   5      121.19      115.64      5.74 o 
  -8   3   5       35.41       30.62      3.53 o 
  -7   3   5        1.40        1.34      2.72 o 
  -6   3   5       14.72       13.57      2.70 o 
  -5   3   5        2.57        2.38      2.34 o 
  -4   3   5       42.01       49.02      3.24 o 
  -3   3   5       39.24       43.47      2.88 o 
  -2   3   5       37.99       46.75      2.87 o 
  -1   3   5       31.52       36.46      2.52 o 
   0   3   5       10.24       15.13      2.03 o 
   1   3   5      328.59      309.41      8.96 o 
   2   3   5        1.06        1.96      2.43 o 
   3   3   5       55.49       64.50      2.77 o 
   4   3   5      179.33      187.32      3.63 o 
   5   3   5       98.00       96.92      5.96 o 
   6   3   5        4.86        6.23      5.27 o 
   7   3   5        6.72        8.47      4.14 o 
   8   3   5       13.34       13.47      8.80 o 
   9   3   5       44.89       55.93      6.33 o 
  10   3   5        0.64        1.49      4.81 o 
  11   3   5       18.54       14.37      9.90 o 
  12   3   5        0.38       -6.92     12.85 o 
 -16   4   5       11.17       18.04      5.51 o 
 -15   4   5        1.17       10.22      6.20 o 
 -14   4   5        4.98        3.93      4.34 o 
 -13   4   5        0.44       -2.25      3.90 o 
 -12   4   5       18.01       15.56      4.25 o 
 -11   4   5       82.88       70.13      5.41 o 
 -10   4   5      249.13      234.84      7.28 o 
  -9   4   5        1.94       -2.03      3.06 o 
  -8   4   5        0.81        2.91      3.65 o 
  -7   4   5       63.26       64.92      4.31 o 
  -6   4   5        0.81        0.94      2.55 o 
  -5   4   5        3.80        3.98      2.26 o 
  -4   4   5      215.23      197.93      5.00 o 
  -3   4   5      297.87      294.95      5.59 o 
  -2   4   5      276.97      312.46      7.21 o 
  -1   4   5       23.94       24.09      2.36 o 
   0   4   5      182.33      173.02      4.33 o 
   1   4   5      282.37      306.90      7.72 o 
   2   4   5       21.21       22.29      2.32 o 
   3   4   5       80.98       75.55      4.90 o 
   4   4   5        1.13        5.48      3.50 o 
   5   4   5       11.56        8.74      3.97 o 
   6   4   5        3.78        4.84      4.00 o 
   7   4   5       41.97       37.88      6.44 o 
   8   4   5        0.49       -3.97      4.05 o 
   9   4   5        4.53        7.47      7.06 o 
  10   4   5        2.01        6.64      4.82 o 
  11   4   5       11.39       13.85      9.58 o 
  12   4   5        1.08        1.40     15.32 o 
 -16   5   5        1.41        1.72      8.84 o 
 -15   5   5        0.00       -0.23      4.57 o 
 -14   5   5        0.25        1.79      5.52 o 
 -13   5   5        7.73        5.56      4.10 o 
 -12   5   5        1.00        0.90      3.87 o 
 -11   5   5       20.50       27.14      4.31 o 
 -10   5   5      355.52      355.72      8.44 o 
  -9   5   5       54.43       54.52      4.71 o 
  -8   5   5      161.89      146.24      5.81 o 
  -7   5   5       12.16       17.57      3.42 o 
  -6   5   5      149.07      135.33      5.18 o 
  -5   5   5       11.55       12.44      2.71 o 
  -4   5   5       25.02       26.71      2.90 o 
  -3   5   5       37.80       47.88      5.19 o 
  -2   5   5       75.22       73.07      3.27 o 
  -1   5   5       11.70       10.73      1.97 o 
   0   5   5      167.00      153.96      5.08 o 
   1   5   5        0.31       -2.01      2.01 o 
   2   5   5       57.49       63.43      3.56 o 
   3   5   5       93.96       94.31      5.54 o 
   4   5   5      198.08      200.27      8.48 o 
   5   5   5       11.08        3.68      3.95 o 
   6   5   5       64.69       66.00      9.01 o 
   7   5   5        4.85        4.63      4.23 o 
   8   5   5       10.75        8.12      4.72 o 
   9   5   5        2.67        5.90      4.63 o 
  10   5   5       18.21       16.13      9.82 o 
  11   5   5        8.29       16.17     18.92 o 
  12   5   5        4.61      -17.48     17.48 o 
 -16   6   5       15.63       28.85      7.40 o 
 -15   6   5        8.19       17.24      4.98 o 
 -14   6   5        2.36        5.02      4.31 o 
 -13   6   5        1.44        6.67      3.98 o 
 -12   6   5        0.08        4.04      3.79 o 
 -11   6   5      195.26      183.07      7.11 o 
 -10   6   5       26.97       31.17      3.63 o 
  -9   6   5       20.31       28.59      5.91 o 
  -8   6   5        0.44       -3.04      3.04 o 
  -7   6   5      378.58      338.19      7.69 o 
  -6   6   5      117.33      111.57      4.97 o 
  -5   6   5      166.90      147.45      5.02 o 
  -4   6   5        8.36        6.81      2.42 o 
  -3   6   5       12.46       11.12      2.27 o 
  -2   6   5        0.10        0.26      1.72 o 
  -1   6   5        2.13        2.76      2.46 o 
   0   6   5       43.14       47.99      3.83 o 
   1   6   5      135.88      131.98      5.08 o 
   2   6   5       18.04       18.70      2.24 o 
   3   6   5      122.68      112.83      5.85 o 
   4   6   5       62.09       65.55      5.20 o 
   5   6   5       53.02       50.14      5.05 o 
   6   6   5       32.23       25.70      4.60 o 
   7   6   5        6.63        8.14      5.23 o 
   8   6   5        2.36       -0.64      5.25 o 
   9   6   5        7.91       10.01      5.89 o 
  10   6   5       31.33       35.94      7.61 o 
  11   6   5        8.93        6.91     13.98 o 
  12   6   5        6.70       -1.03     18.71 o 
 -15   7   5        3.20        8.47      5.40 o 
 -14   7   5        1.96        0.31      4.42 o 
 -13   7   5       20.13       19.02      5.37 o 
 -12   7   5       35.56       32.47      4.73 o 
 -11   7   5        6.26       15.12      3.93 o 
 -10   7   5       18.73       23.85      4.36 o 
  -9   7   5      142.40      143.31      6.30 o 
  -8   7   5       83.79       75.43      5.01 o 
  -7   7   5      102.02      108.19      5.48 o 
  -6   7   5      135.07      128.04      5.22 o 
  -5   7   5       20.64       20.71      3.32 o 
  -4   7   5       10.13        9.94      2.61 o 
  -3   7   5       12.54       19.34      2.45 o 
  -2   7   5        3.35        1.58      1.56 o 
  -1   7   5       54.96       57.79      4.35 o 
   0   7   5      311.78      284.92      7.07 o 
   1   7   5       86.19       79.29      4.68 o 
   2   7   5        0.57        3.73      2.10 o 
   3   7   5       43.39       46.55      6.01 o 
   4   7   5       13.73       14.26      5.04 o 
   5   7   5       21.24        7.26      6.48 o 
   6   7   5       21.12       25.55     11.93 o 
   7   7   5        1.64       -7.71      7.71 o 
   8   7   5        0.00        0.07      7.30 o 
   9   7   5        3.27        2.25      5.81 o 
  10   7   5        4.05        2.25     17.58 o 
  11   7   5       10.40       12.39     18.10 o 
 -15   8   5        5.32        3.69      5.13 o 
 -14   8   5        1.04       10.40      4.42 o 
 -13   8   5        2.81        6.41      3.99 o 
 -12   8   5        1.37       10.86      3.95 o 
 -11   8   5        2.55        3.19      4.69 o 
 -10   8   5        8.80        6.63      4.32 o 
  -9   8   5       21.52       20.84      4.06 o 
  -8   8   5      156.50      149.20      6.19 o 
  -7   8   5       17.83       15.55      3.66 o 
  -6   8   5      262.03      249.74      9.53 o 
  -5   8   5       49.44       42.35      3.83 o 
  -4   8   5       88.54       86.55      4.14 o 
  -3   8   5       52.47       51.47      3.18 o 
  -2   8   5       29.84       26.84      4.14 o 
  -1   8   5      353.58      293.77      7.64 o 
   0   8   5      219.84      205.40      6.54 o 
   1   8   5      160.09      137.58      6.64 o 
   2   8   5       54.77       48.36      8.33 o 
   3   8   5       47.77       54.43      6.96 o 
   4   8   5        0.33       -0.56      4.42 o 
   5   8   5       17.66       15.08      5.42 o 
   6   8   5        5.78        4.78      6.68 o 
   7   8   5        7.13        7.24      5.95 o 
   8   8   5        0.39       -5.30     10.28 o 
   9   8   5        2.92        8.74     16.14 o 
  10   8   5        3.20        9.62     13.26 o 
  11   8   5        0.05       -1.75     11.62 o 
 -14   9   5        8.87       12.75      4.63 o 
 -13   9   5        0.26       -1.38      3.74 o 
 -12   9   5       24.81       37.92      6.20 o 
 -11   9   5        0.94       11.17      4.25 o 
 -10   9   5        0.36        2.39      5.05 o 
  -9   9   5        1.24        4.94      3.60 o 
  -8   9   5        8.06        7.23      4.13 o 
  -7   9   5       45.93       45.93      4.20 o 
  -6   9   5        0.05        2.36      2.89 o 
  -5   9   5        0.24        2.23      2.72 o 
  -4   9   5       55.29       49.52      5.10 o 
  -3   9   5        9.46        6.47      3.72 o 
  -2   9   5        3.35        1.76      3.47 o 
  -1   9   5      126.38      137.28      6.36 o 
   0   9   5        4.24        5.28      6.46 o 
   1   9   5       35.61       40.06      6.65 o 
   2   9   5       16.01        7.22      4.64 o 
   3   9   5        6.88        4.01      4.79 o 
   4   9   5        3.27        1.51      4.95 o 
   5   9   5       13.08       11.96      7.40 o 
   6   9   5        4.75        2.74      5.62 o 
   7   9   5        2.89        5.66      6.00 o 
   8   9   5        0.43       -3.64      9.87 o 
   9   9   5        5.18        7.31      6.55 o 
  10   9   5        3.22        5.33      6.57 o 
 -13  10   5        9.31       16.96      9.71 o 
 -12  10   5        0.29       13.29      4.63 o 
 -11  10   5        0.01        5.01      5.23 o 
 -10  10   5        2.33        3.79      3.71 o 
  -9  10   5        7.52       11.99      3.89 o 
  -8  10   5        0.83        7.72      5.02 o 
  -7  10   5        0.73        4.64      3.92 o 
  -6  10   5        1.42       -1.76      4.19 o 
  -5  10   5        5.15       -1.04      3.65 o 
  -4  10   5        3.54        4.08      3.81 o 
  -3  10   5       48.10       56.30      5.21 o 
  -2  10   5        0.25        2.60      3.61 o 
  -1  10   5        0.17        3.37      3.40 o 
   0  10   5        1.22        3.75      3.11 o 
   1  10   5       24.31       19.24      5.33 o 
   2  10   5        0.23        5.44      4.74 o 
   3  10   5        2.14       -0.02      4.53 o 
   4  10   5        6.66        1.33      5.29 o 
   5  10   5       13.80       17.08      6.35 o 
   6  10   5        0.94        2.19     10.28 o 
   7  10   5       25.16       23.67      7.38 o 
   8  10   5        5.94        3.55      6.89 o 
   9  10   5        1.67        2.07      8.53 o 
  10  10   5        8.99        9.66      7.40 o 
 -13  11   5        0.32       12.75      7.80 o 
 -12  11   5        2.26       11.54      5.19 o 
 -11  11   5        0.23       -1.32      4.46 o 
 -10  11   5        1.36        1.92      7.65 o 
  -9  11   5        1.00        0.99      4.42 o 
  -8  11   5        9.07       12.23      5.45 o 
  -7  11   5        0.12        5.06      4.09 o 
  -6  11   5        0.03       -1.10      3.82 o 
  -5  11   5       10.74        6.19      3.98 o 
  -4  11   5        0.12        7.37      4.02 o 
  -3  11   5       40.78       32.78      4.81 o 
  -2  11   5       36.84       36.59      4.87 o 
  -1  11   5        3.33        9.26      3.63 o 
   0  11   5        4.66        4.69      4.59 o 
   1  11   5        0.79        2.76      4.50 o 
   2  11   5        1.18        9.66      5.08 o 
   3  11   5        0.07       -3.28      4.82 o 
   4  11   5        3.00       -2.40      5.32 o 
   5  11   5       13.44       10.39      6.16 o 
   6  11   5        7.12        6.93      6.29 o 
   7  11   5        4.48       -2.26     14.70 o 
   8  11   5        0.98       -1.08     14.60 o 
   9  11   5        9.35        9.95     17.38 o 
 -12  12   5        2.11       -0.06      4.82 o 
 -11  12   5        0.92       -0.94      4.61 o 
 -10  12   5        0.42        1.17      5.70 o 
  -9  12   5        0.13        0.00      4.56 o 
  -8  12   5        0.22        1.20      4.27 o 
  -7  12   5        3.86        7.40      4.44 o 
  -6  12   5       15.77       13.15      4.71 o 
  -5  12   5        1.00        2.99      4.05 o 
  -4  12   5        5.79       11.56      4.36 o 
  -3  12   5        0.05        5.43      3.90 o 
  -2  12   5        6.97       10.42      5.40 o 
  -1  12   5        8.91       10.81      4.09 o 
   0  12   5        8.90        8.53      5.23 o 
   1  12   5        4.72       -3.02      4.50 o 
   2  12   5        0.06       -3.87      4.64 o 
   3  12   5        0.04        5.20      5.62 o 
   4  12   5        3.38        8.48      6.19 o 
   5  12   5        0.00        1.58      7.20 o 
   6  12   5        2.92        5.78      6.99 o 
   7  12   5        9.69        4.89     18.10 o 
   8  12   5        0.10       -8.95      9.36 o 
 -11  13   5        1.73        1.64      4.85 o 
 -10  13   5        3.32        2.96      4.94 o 
  -9  13   5        6.80       15.35      5.16 o 
  -8  13   5        1.15        2.67      4.36 o 
  -7  13   5        5.46        8.22      4.51 o 
  -6  13   5        0.64       -0.35      3.86 o 
  -5  13   5        0.48        1.99      4.28 o 
  -4  13   5       45.96       43.15      5.58 o 
  -3  13   5        3.20        3.90      5.28 o 
  -2  13   5        5.24       11.58      5.99 o 
  -1  13   5        4.09        3.70      4.79 o 
   0  13   5        0.00        0.35      5.01 o 
   1  13   5        0.55        3.06      5.18 o 
   2  13   5        8.30       13.21      6.37 o 
   3  13   5        1.24       -2.83      8.43 o 
   4  13   5        1.79       -2.83      6.12 o 
   5  13   5        0.00       -7.46      9.05 o 
   6  13   5        1.78        7.01      7.20 o 
   7  13   5        0.15      -11.67     18.10 o 
  -9  14   5        0.11       -0.40      4.54 o 
  -8  14   5        1.01        3.32      5.86 o 
  -7  14   5        0.13        4.68      4.60 o 
  -6  14   5        6.76        6.83      4.64 o 
  -5  14   5        9.08       15.75      5.31 o 
  -4  14   5        0.19        1.66      4.18 o 
  -3  14   5        3.38       12.39      7.48 o 
  -2  14   5        0.33       10.48      5.31 o 
  -1  14   5        0.03        3.59      5.01 o 
   0  14   5        1.51       -0.72      5.45 o 
   1  14   5        4.20       -3.58      5.38 o 
   2  14   5        0.06        2.42     10.90 o 
   3  14   5        0.04        0.88      6.20 o 
   4  14   5        0.21       -0.16     17.99 o 
   5  14   5        0.61       -2.36      6.45 o 
  -7  15   5        0.10        8.04      4.89 o 
  -6  15   5        4.69        6.93      4.83 o 
  -5  15   5        4.34       10.64      8.81 o 
  -4  15   5        2.48       -2.06      4.80 o 
  -3  15   5        1.84       11.24     13.16 o 
  -2  15   5        0.25        6.24      8.23 o 
  -1  15   5        0.00       -4.68      4.68 o 
   0  15   5        2.26        1.86      6.06 o 
   1  15   5        6.11        4.89     10.69 o 
   2  15   5        2.64       -0.35      6.05 o 
   3  15   5        0.03       -4.97      9.46 o 
   4  15   5        0.80       13.16      8.64 o 
  -5  16   5        5.12        9.05      8.02 o 
  -4  16   5        0.00        5.76      7.81 o 
  -3  16   5        0.14        8.02      8.23 o 
  -2  16   5        0.21        6.86     10.49 o 
  -1  16   5        0.00        1.62      5.73 o 
   0  16   5        7.82        4.64      6.41 o 
   1  16   5        3.38        6.17      8.43 o 
 -16   0   6        0.61       -4.58     12.75 o 
 -15   0   6        9.46        8.12      6.73 o 
 -14   0   6        3.58        0.62      5.88 o 
 -13   0   6        1.05       -4.82      5.31 o 
 -12   0   6        0.01       -3.35      4.86 o 
 -11   0   6       93.41       96.84      8.69 o 
 -10   0   6       98.92       91.76      7.85 o 
  -9   0   6      501.95      466.87     16.86 o 
  -8   0   6       72.82       72.59     10.28 o 
  -7   0   6       62.39       70.15      5.91 o 
  -6   0   6      346.42      324.54      9.51 o 
  -5   0   6      158.25      153.27      6.72 o 
  -4   0   6       51.37       58.21      5.01 o 
  -3   0   6       23.36       34.83      4.35 o 
  -2   0   6     1043.74     1127.18     16.36 o 
  -1   0   6       51.58       34.50      4.04 o 
   0   0   6     1049.52      981.75     14.77 o 
   1   0   6        0.48        0.77      2.58 o 
   2   0   6       97.47       81.14      5.23 o 
   3   0   6       76.25       71.93      5.17 o 
   4   0   6       99.80      104.54      6.16 o 
   5   0   6       20.97       24.89      4.13 o 
   6   0   6       17.04       16.76      4.00 o 
   7   0   6        7.94        4.11     11.31 o 
   8   0   6       10.56       -2.47     12.13 o 
   9   0   6        0.27        1.23     13.57 o 
  10   0   6       62.41       67.24     17.68 o 
  11   0   6        0.60        1.65     15.22 o 
  12   0   6        1.02       -5.96     16.04 o 
 -16   1   6        3.06        8.99      5.61 o 
 -15   1   6       34.17       45.91      7.84 o 
 -14   1   6        5.81        9.81      4.27 o 
 -13   1   6        1.28        3.73      3.91 o 
 -12   1   6       22.23       20.77      4.40 o 
 -11   1   6       38.09       42.45      4.61 o 
 -10   1   6      227.19      209.64      6.98 o 
  -9   1   6        1.43       -0.95      3.15 o 
  -8   1   6      328.99      327.56      7.45 o 
  -7   1   6      173.16      158.56      5.28 o 
  -6   1   6       22.13       24.70      3.10 o 
  -5   1   6        0.44        0.29      2.18 o 
  -4   1   6      144.59      136.66      4.50 o 
  -3   1   6       63.24       71.68      3.73 o 
  -2   1   6      216.38      199.07      4.96 o 
  -1   1   6      130.47      132.32      4.39 o 
   0   1   6        0.00       -0.10      1.85 o 
   1   1   6       13.08       12.42      2.73 o 
   2   1   6       53.35       64.63      4.33 o 
   3   1   6        5.00        7.65      2.26 o 
   4   1   6       66.56       70.34      3.80 o 
   5   1   6       15.01       14.38      2.63 o 
   6   1   6        0.07       -0.38      3.39 o 
   7   1   6        0.85       -3.48      3.48 o 
   8   1   6        2.81        2.20      8.64 o 
   9   1   6       33.59       35.37     10.32 o 
  10   1   6        0.07        4.00     10.17 o 
  11   1   6        3.15        3.10     10.89 o 
  12   1   6        0.00      -14.39     14.39 o 
 -16   2   6       10.78       10.93      6.31 o 
 -15   2   6        5.91        6.08      5.61 o 
 -14   2   6        8.78        8.68      4.63 o 
 -13   2   6        0.25       -2.63      3.77 o 
 -12   2   6        1.81        2.76      3.85 o 
 -11   2   6        4.69        3.17      3.53 o 
 -10   2   6      105.45      105.59      5.97 o 
  -9   2   6      408.30      395.53      8.60 o 
  -8   2   6      101.07      102.32      5.35 o 
  -7   2   6      230.03      230.71      6.20 o 
  -6   2   6       31.30       29.87      3.25 o 
  -5   2   6      126.30      129.60      4.77 o 
  -4   2   6       26.44       26.20      2.93 o 
  -3   2   6      116.55      118.47      4.48 o 
  -2   2   6       68.29       73.10      3.64 o 
  -1   2   6      785.55      857.44      9.62 o 
   0   2   6        2.33        1.40      1.96 o 
   1   2   6        1.46        2.59      1.93 o 
   2   2   6       24.86       23.76      2.56 o 
   3   2   6       13.11       12.18      2.37 o 
   4   2   6       27.22       23.47      2.72 o 
   5   2   6        6.47        3.67      3.59 o 
   6   2   6        0.46       -2.48      3.37 o 
   7   2   6        9.79        9.60      6.24 o 
   8   2   6        1.69        0.54      4.16 o 
   9   2   6        4.59       -8.93      8.93 o 
  10   2   6        6.24        7.55     10.19 o 
  11   2   6        0.89        1.48     11.10 o 
  12   2   6        0.05      -11.00     11.00 o 
 -16   3   6        7.27        7.17      7.27 o 
 -15   3   6        5.19        2.13      4.64 o 
 -14   3   6       24.24       24.76      6.85 o 
 -13   3   6        0.88       -3.26      4.51 o 
 -12   3   6        3.27        4.87      3.89 o 
 -11   3   6       50.57       45.01      4.85 o 
 -10   3   6        0.37        1.81      3.30 o 
  -9   3   6       21.35       16.16      3.61 o 
  -8   3   6       81.29       86.37      5.16 o 
  -7   3   6      484.17      456.88      8.60 o 
  -6   3   6        6.78        6.64      2.75 o 
  -5   3   6        9.24        8.44      2.57 o 
  -4   3   6        0.54       -0.29      2.09 o 
  -3   3   6       24.33       36.19      2.94 o 
  -2   3   6       25.12       21.38      2.57 o 
  -1   3   6       20.11       25.50      2.62 o 
   0   3   6       12.76       10.98      2.21 o 
   1   3   6       26.14       25.29      2.48 o 
   2   3   6       47.19       48.93      3.00 o 
   3   3   6       22.26       20.90      2.36 o 
   4   3   6        0.58       -2.89      3.31 o 
   5   3   6       63.50       78.19      8.83 o 
   6   3   6        0.34       -2.21      4.23 o 
   7   3   6        6.23        6.13      4.20 o 
   8   3   6        1.05       -0.29      6.81 o 
   9   3   6        0.35       -9.11      9.11 o 
  10   3   6        2.52       -9.57      9.57 o 
  11   3   6        2.48       -1.21     10.62 o 
 -16   4   6        8.23        1.95      7.03 o 
 -15   4   6        0.90       -2.16      4.81 o 
 -14   4   6        1.13        0.15      5.08 o 
 -13   4   6       23.74       24.65      4.72 o 
 -12   4   6        4.93       10.10      4.01 o 
 -11   4   6        0.74        1.23      3.51 o 
 -10   4   6       36.85       35.55      4.34 o 
  -9   4   6        2.82       -0.06      2.69 o 
  -8   4   6       57.53       61.47      7.39 o 
  -7   4   6       47.90       49.88      4.12 o 
  -6   4   6     1271.57     1181.51     13.30 o 
  -5   4   6       31.22       26.68      3.20 o 
  -4   4   6      104.98      110.81      4.40 o 
  -3   4   6        0.93        0.04      2.09 o 
  -2   4   6        6.43       11.22      2.31 o 
  -1   4   6        3.27        3.08      2.02 o 
   0   4   6       88.37       77.64      3.60 o 
   1   4   6       79.18       76.79      3.54 o 
   2   4   6        2.73       -0.10      2.19 o 
   3   4   6       76.51       78.64      5.35 o 
   4   4   6        0.18        0.35      3.80 o 
   5   4   6       73.75       80.58     14.50 o 
   6   4   6       18.26       10.18      4.53 o 
   7   4   6       32.28       23.61      5.40 o 
   8   4   6        1.29       -3.13      8.04 o 
   9   4   6        0.14        2.41      5.17 o 
  10   4   6        0.53      -15.01     15.01 o 
  11   4   6        4.63      -14.81     14.81 o 
 -16   5   6        2.38       11.17      6.65 o 
 -15   5   6        0.11       -2.20      4.34 o 
 -14   5   6        0.52        5.90      4.20 o 
 -13   5   6        0.02        1.34      3.89 o 
 -12   5   6        5.89        7.04      3.75 o 
 -11   5   6       49.62       50.13      5.08 o 
 -10   5   6        4.98        6.23      3.42 o 
  -9   5   6       32.42       32.49      4.66 o 
  -8   5   6       35.31       36.35      4.19 o 
  -7   5   6        3.25        5.20      3.05 o 
  -6   5   6        5.54        5.78      2.79 o 
  -5   5   6        0.70        2.46      2.51 o 
  -4   5   6       28.14       32.69      3.21 o 
  -3   5   6       30.95       28.54      2.87 o 
  -2   5   6        8.46        7.37      2.26 o 
  -1   5   6       10.25       12.75      2.98 o 
   0   5   6       37.17       39.06      2.98 o 
   1   5   6       55.96       56.09      3.39 o 
   2   5   6       97.04       96.09      5.05 o 
   3   5   6      177.95      179.92      8.34 o 
   4   5   6       50.26       57.33      7.21 o 
   5   5   6      125.90      113.63      7.01 o 
   6   5   6        2.63        4.39      4.40 o 
   7   5   6        7.01        1.88      4.86 o 
   8   5   6        0.92        6.94      4.97 o 
   9   5   6        0.01        3.34      8.74 o 
  10   5   6        0.21       -3.96     10.28 o 
  11   5   6        2.09      -16.45     16.45 o 
 -15   6   6        0.00        0.64      4.39 o 
 -14   6   6        1.79        4.47      4.79 o 
 -13   6   6        0.00        0.21      3.92 o 
 -12   6   6        4.85        8.16      3.98 o 
 -11   6   6        0.06       -0.91      3.62 o 
 -10   6   6       14.26       13.94      3.82 o 
  -9   6   6        1.92        2.68      3.30 o 
  -8   6   6       73.85       71.49      5.00 o 
  -7   6   6      137.23      123.03      5.48 o 
  -6   6   6       80.16       80.80      4.72 o 
  -5   6   6       44.91       49.38      3.77 o 
  -4   6   6       13.93       13.40      2.76 o 
  -3   6   6        3.34        5.22      2.29 o 
  -2   6   6       47.68       36.99      2.87 o 
  -1   6   6        1.21        1.87      2.07 o 
   0   6   6      341.35      304.75      5.75 o 
   1   6   6       65.95       73.99      4.57 o 
   2   6   6       75.51       87.74      7.26 o 
   3   6   6       80.15       79.69      7.25 o 
   4   6   6       13.71       14.21      5.02 o 
   5   6   6        0.56       -0.55      4.60 o 
   6   6   6        2.59        1.98      5.11 o 
   7   6   6       17.16        9.33      5.72 o 
   8   6   6        1.01        2.46      5.37 o 
   9   6   6        0.00       -0.41     12.34 o 
  10   6   6        4.40        9.20      9.97 o 
 -15   7   6        0.00        2.74      4.64 o 
 -14   7   6        1.85        1.89      4.64 o 
 -13   7   6        4.56       12.48      4.38 o 
 -12   7   6        3.53        4.15      3.95 o 
 -11   7   6       32.59       38.34      4.66 o 
 -10   7   6        1.05        5.62      3.64 o 
  -9   7   6       56.27       53.53      4.99 o 
  -8   7   6       13.70       21.37      3.78 o 
  -7   7   6       94.41       89.27      5.04 o 
  -6   7   6        5.63        6.97      3.03 o 
  -5   7   6       50.04       44.69      4.99 o 
  -4   7   6        0.28       -1.80      2.20 o 
  -3   7   6       38.98       40.27      3.48 o 
  -2   7   6        6.15        6.95      3.46 o 
  -1   7   6      190.83      186.93      6.74 o 
   0   7   6      348.27      330.81     10.41 o 
   1   7   6        7.56        5.34      3.06 o 
   2   7   6       39.16       29.66      5.43 o 
   3   7   6       63.55       80.53      9.15 o 
   4   7   6       43.96       31.26      6.12 o 
   5   7   6        0.75       -0.90      5.65 o 
   6   7   6        7.90        3.19      5.21 o 
   7   7   6        0.09       -3.02      6.99 o 
   8   7   6        3.98       -7.51      7.51 o 
   9   7   6        0.77        6.34      6.29 o 
  10   7   6        0.85        1.63      6.48 o 
 -14   8   6        4.59        6.30      5.55 o 
 -13   8   6        1.10        6.10      4.07 o 
 -12   8   6        0.22        5.91      3.77 o 
 -11   8   6       30.58       28.88      7.36 o 
 -10   8   6       12.47       17.21      4.14 o 
  -9   8   6        1.77        3.53      3.38 o 
  -8   8   6        8.27       17.01      4.20 o 
  -7   8   6        8.35        5.10      3.06 o 
  -6   8   6       32.42       25.85      3.54 o 
  -5   8   6        3.46        1.41      2.47 o 
  -4   8   6       18.46        9.85      4.02 o 
  -3   8   6      166.62      165.28      7.08 o 
  -2   8   6        3.57        0.81      3.51 o 
  -1   8   6       56.14       54.98      5.30 o 
   0   8   6       10.38        8.39      3.42 o 
   1   8   6       57.24       45.50      6.10 o 
   2   8   6       54.62       49.64      6.72 o 
   3   8   6        1.91        0.71      4.64 o 
   4   8   6        9.60        8.21      5.28 o 
   5   8   6        0.07        2.63      4.89 o 
   6   8   6        6.82       -4.66      4.97 o 
   7   8   6        1.21        0.94     15.53 o 
   8   8   6        0.07       -5.17      5.17 o 
   9   8   6        0.16       -7.43     15.11 o 
  10   8   6        8.14       -6.27      6.27 o 
 -14   9   6       15.39       22.86      5.19 o 
 -13   9   6        1.41        7.20      6.71 o 
 -12   9   6        2.78       12.76      5.13 o 
 -11   9   6       25.37       28.46      4.75 o 
 -10   9   6        9.10        9.87      3.83 o 
  -9   9   6       23.57       29.30      4.36 o 
  -8   9   6       16.80       20.19      3.92 o 
  -7   9   6        6.21       10.22      5.09 o 
  -6   9   6        7.14        9.57      4.25 o 
  -5   9   6        1.25       -0.07      3.77 o 
  -4   9   6        3.88        8.52      3.84 o 
  -3   9   6       18.11       21.45      4.25 o 
  -2   9   6      119.01      110.74      6.40 o 
  -1   9   6        1.25        2.05      3.49 o 
   0   9   6        9.20        7.93      8.23 o 
   1   9   6       34.44       43.29      6.32 o 
   2   9   6       30.44       42.92      7.09 o 
   3   9   6        0.67        0.87      4.68 o 
   4   9   6        1.24       -2.05      4.79 o 
   5   9   6        7.08        0.23      5.54 o 
   6   9   6        0.07       -2.60      5.05 o 
   7   9   6        6.48        9.89     12.75 o 
   8   9   6        2.02        8.28      6.38 o 
   9   9   6        0.46       -5.88     11.52 o 
 -13  10   6        0.27       11.41      4.18 o 
 -12  10   6       10.95       20.06      7.36 o 
 -11  10   6        4.63       11.43      4.10 o 
 -10  10   6       15.59       19.24      5.79 o 
  -9  10   6       25.34       28.07      5.44 o 
  -8  10   6        0.44        4.20      4.30 o 
  -7  10   6        7.02        2.16      5.07 o 
  -6  10   6        1.47        4.42      4.09 o 
  -5  10   6       56.51       53.25      5.70 o 
  -4  10   6       27.42       27.81      4.78 o 
  -3  10   6       33.40       33.49      4.80 o 
  -2  10   6        8.10       10.93      4.31 o 
  -1  10   6       46.75       51.90      5.60 o 
   0  10   6        1.02       -2.39      4.04 o 
   1  10   6        0.02        5.08      5.09 o 
   2  10   6        0.11       -0.41      4.84 o 
   3  10   6        0.00        4.52      7.81 o 
   4  10   6        3.57        5.55      5.76 o 
   5  10   6        0.37       -1.32      5.21 o 
   6  10   6        0.00       -1.53      5.95 o 
   7  10   6        0.25       10.13      6.59 o 
   8  10   6        0.52        1.10     15.32 o 
 -12  11   6        0.08       -1.49      5.56 o 
 -11  11   6        0.80       -1.16      5.03 o 
 -10  11   6       18.17       21.98      5.50 o 
  -9  11   6        0.28       -3.75      4.41 o 
  -8  11   6        8.36        8.44      4.80 o 
  -7  11   6        0.00       -0.37      4.25 o 
  -6  11   6        0.99        5.27      4.72 o 
  -5  11   6        3.77        0.91      4.77 o 
  -4  11   6        0.06        0.47      3.90 o 
  -3  11   6       72.92       89.83      6.52 o 
  -2  11   6       27.83       29.59      4.60 o 
  -1  11   6        0.18       -2.22      7.20 o 
   0  11   6        2.23        2.96      4.89 o 
   1  11   6       30.13       22.91      6.13 o 
   2  11   6        2.10       -2.72      6.58 o 
   3  11   6        2.05       -3.59      5.10 o 
   4  11   6        0.23       -5.35      5.35 o 
   5  11   6        1.14       -4.95     10.49 o 
   6  11   6        6.74        0.93      8.02 o 
   7  11   6        6.98        3.99     10.38 o 
 -11  12   6        1.53        1.89      5.11 o 
 -10  12   6        1.93        1.90      4.85 o 
  -9  12   6        3.50       -3.47      4.54 o 
  -8  12   6        5.81       13.94      5.01 o 
  -7  12   6        1.65        1.65      5.77 o 
  -6  12   6        1.07       -0.05      6.31 o 
  -5  12   6        0.64        4.42      4.15 o 
  -4  12   6       44.80       44.55      5.65 o 
  -3  12   6        0.00        7.27      4.07 o 
  -2  12   6        0.05        2.85      7.61 o 
  -1  12   6        0.00        9.40      5.21 o 
   0  12   6        6.01        7.92      5.09 o 
   1  12   6        1.99       -4.44      4.75 o 
   2  12   6        3.67        5.07      8.64 o 
   3  12   6        0.01       -5.17      5.17 o 
   4  12   6        5.92        8.88      6.63 o 
   5  12   6        0.69        6.25     12.75 o 
   6  12   6        3.14        7.08      7.03 o 
 -10  13   6        0.32        3.12      8.44 o 
  -9  13   6        2.74        5.62      5.13 o 
  -8  13   6        3.16        0.23      6.15 o 
  -7  13   6        5.07        9.09      4.83 o 
  -6  13   6        0.04        1.54      4.38 o 
  -5  13   6        4.52        8.13      4.57 o 
  -4  13   6        9.48       21.73      4.77 o 
  -3  13   6        1.39        6.05      7.39 o 
  -2  13   6        5.17       11.79      6.68 o 
  -1  13   6        3.54       11.94      5.29 o 
   0  13   6        5.63        3.99      5.56 o 
   1  13   6        0.00        2.22      5.65 o 
   2  13   6        2.77        0.18      5.92 o 
   3  13   6        0.02       -3.90      5.95 o 
   4  13   6        3.01       -4.10     10.90 o 
   5  13   6        0.10       -3.49     15.53 o 
  -8  14   6        0.09        9.39      5.01 o 
  -7  14   6        0.75        1.83      4.74 o 
  -6  14   6        0.01        6.42      6.39 o 
  -5  14   6        3.89        8.91      4.58 o 
  -4  14   6        0.33        3.56      4.37 o 
  -3  14   6        4.28       19.22      5.42 o 
  -2  14   6        0.08        1.19      5.16 o 
  -1  14   6        0.59       -2.86      5.37 o 
   0  14   6        2.04       -2.52      5.50 o 
   1  14   6       11.00        3.71      6.06 o 
   2  14   6        6.67        3.39      6.54 o 
   3  14   6        3.63       -5.88      5.88 o 
   4  14   6        2.07       -5.37     12.03 o 
  -6  15   6        0.72        3.86      5.95 o 
  -5  15   6        0.03        3.24      4.84 o 
  -4  15   6        0.01        6.37      8.23 o 
  -3  15   6        0.69       14.19     11.82 o 
  -2  15   6        0.22        3.83      5.59 o 
  -1  15   6        0.20        4.60      7.61 o 
   0  15   6        1.26        2.99      6.17 o 
   1  15   6        0.27       -2.13      5.98 o 
 -16   1   7        2.80       -1.33      4.88 o 
 -15   1   7        4.15        1.51      4.66 o 
 -14   1   7        2.40       -4.16      4.16 o 
 -13   1   7        6.44        4.05      4.22 o 
 -12   1   7        6.49        1.52      3.71 o 
 -11   1   7       46.76       49.93      4.95 o 
 -10   1   7       45.84       49.25      4.72 o 
  -9   1   7        8.30        8.22      3.34 o 
  -8   1   7       19.72       17.07      3.51 o 
  -7   1   7       24.84       20.27      3.37 o 
  -6   1   7       28.28       30.36      3.52 o 
  -5   1   7       16.82       16.32      2.94 o 
  -4   1   7       11.71        5.77      2.54 o 
  -3   1   7        4.11        5.73      2.37 o 
  -2   1   7        2.69        3.77      2.28 o 
  -1   1   7        5.60        8.82      2.37 o 
   0   1   7        4.62        4.14      2.23 o 
   1   1   7        7.64        4.09      2.32 o 
   2   1   7       23.74       24.01      2.88 o 
   3   1   7        6.66        9.31      2.66 o 
   4   1   7       12.48       13.44      2.82 o 
   5   1   7        5.98        5.39      3.72 o 
   6   1   7        0.27       -1.74      3.62 o 
   7   1   7        1.32       -5.67      9.05 o 
   8   1   7       11.94        4.47      9.56 o 
   9   1   7        5.58       -2.79     10.10 o 
  10   1   7       11.20       -9.57     12.13 o 
 -16   2   7        2.94        4.76      6.03 o 
 -15   2   7        4.85       10.06      4.71 o 
 -14   2   7       14.27       21.18      5.18 o 
 -13   2   7        2.20        2.52      4.08 o 
 -12   2   7        4.55        2.38      4.07 o 
 -11   2   7       36.36       44.42      4.86 o 
 -10   2   7        0.47       -1.01      3.28 o 
  -9   2   7        1.64       -1.81      2.97 o 
  -8   2   7       61.34       60.78      4.60 o 
  -7   2   7       78.93       74.40      4.75 o 
  -6   2   7        5.68        2.16      2.66 o 
  -5   2   7       53.63       55.54      3.99 o 
  -4   2   7        9.54        6.75      3.41 o 
  -3   2   7       17.13       17.62      2.76 o 
  -2   2   7        0.78        0.42      2.16 o 
  -1   2   7      343.20      350.56      6.54 o 
   0   2   7       21.11       22.21      2.77 o 
   1   2   7      427.35      418.97      7.24 o 
   2   2   7      158.60      157.70      5.02 o 
   3   2   7       18.08       18.43      3.42 o 
   4   2   7      118.65      134.14      6.74 o 
   5   2   7        2.64       -3.93      5.33 o 
   6   2   7        3.92       -1.67      4.11 o 
   7   2   7        1.25       -8.74      8.74 o 
   8   2   7        9.13       -2.10      9.52 o 
   9   2   7        0.79       -9.06     10.18 o 
  10   2   7        1.84      -12.24     12.24 o 
 -16   3   7        4.32        3.83     10.03 o 
 -15   3   7        2.23        3.03      5.05 o 
 -14   3   7        1.30       -1.12      4.03 o 
 -13   3   7        3.99        6.90      4.04 o 
 -12   3   7        0.01        4.36      3.95 o 
 -11   3   7       13.30       10.97      3.91 o 
 -10   3   7        8.73       14.98      3.70 o 
  -9   3   7        2.87        6.37      3.31 o 
  -8   3   7       25.45       26.31      3.87 o 
  -7   3   7      206.75      212.06      6.95 o 
  -6   3   7        4.18       11.42      3.05 o 
  -5   3   7      272.56      247.30      6.42 o 
  -4   3   7        5.90        4.92      2.66 o 
  -3   3   7        0.98        1.51      2.37 o 
  -2   3   7       95.32       96.60      4.33 o 
  -1   3   7       14.62       15.97      2.59 o 
   0   3   7      109.19      102.42      4.54 o 
   1   3   7       14.65       15.13      2.62 o 
   2   3   7        6.20        3.62      2.38 o 
   3   3   7      133.27      133.65     10.33 o 
   4   3   7      100.34       98.84      6.34 o 
   5   3   7       58.03       55.63     10.74 o 
   6   3   7       18.85       14.84      8.96 o 
   7   3   7       10.59        2.68      7.13 o 
   8   3   7        1.30       -9.09      9.09 o 
   9   3   7        0.84       -9.97      9.97 o 
  10   3   7        1.13      -15.63     15.63 o 
 -15   4   7        2.18        8.31      4.81 o 
 -14   4   7        3.03        4.70      4.19 o 
 -13   4   7        2.03        0.98      3.98 o 
 -12   4   7       10.04        4.62      3.79 o 
 -11   4   7       14.99       15.10      4.11 o 
 -10   4   7        2.15        6.59      3.80 o 
  -9   4   7       11.32       10.50      3.56 o 
  -8   4   7        1.93        5.58      3.35 o 
  -7   4   7      397.46      362.44      8.21 o 
  -6   4   7        0.60       -1.20      2.79 o 
  -5   4   7        5.07        6.60      2.75 o 
  -4   4   7       18.50       15.52      2.93 o 
  -3   4   7       25.86       21.78      2.91 o 
  -2   4   7       10.47        9.96      2.59 o 
  -1   4   7        0.08        0.29      2.67 o 
   0   4   7      199.76      173.72      5.00 o 
   1   4   7      109.22      106.02      4.35 o 
   2   4   7        1.81        1.71      3.41 o 
   3   4   7        0.11       -1.01      3.64 o 
   4   4   7       11.53        5.91      4.06 o 
   5   4   7        9.44        6.36      4.24 o 
   6   4   7        0.59       -4.18      4.18 o 
   7   4   7        3.56       -1.37      9.46 o 
   8   4   7        4.23       -5.86      7.51 o 
   9   4   7        1.12      -11.31     14.60 o 
  10   4   7        0.61      -15.42     15.42 o 
 -15   5   7        0.00       -3.24      4.39 o 
 -14   5   7        0.40        0.36      4.27 o 
 -13   5   7        5.90        6.63      4.68 o 
 -12   5   7        1.72        0.20      3.67 o 
 -11   5   7        6.60        2.84      3.44 o 
 -10   5   7       22.09       27.52      4.18 o 
  -9   5   7       10.53        6.68      3.67 o 
  -8   5   7        6.75        9.36      3.34 o 
  -7   5   7       48.47       49.42      4.40 o 
  -6   5   7      484.75      448.16     10.24 o 
  -5   5   7        0.53        0.98      2.63 o 
  -4   5   7        1.25       -2.35      2.37 o 
  -3   5   7        4.37        4.63      2.53 o 
  -2   5   7       73.96       80.19      4.25 o 
  -1   5   7      172.98      183.06      4.93 o 
   0   5   7       99.92       94.04      4.91 o 
   1   5   7       65.81       61.81      3.80 o 
   2   5   7       33.80       25.12      5.42 o 
   3   5   7        0.69        8.06      4.64 o 
   4   5   7       44.48       36.79      6.05 o 
   5   5   7        6.14        1.32      8.74 o 
   6   5   7        0.85       -0.41      6.17 o 
   7   5   7        3.09        6.56      5.37 o 
   8   5   7        0.87       -0.62      5.17 o 
   9   5   7        0.39      -12.13     15.01 o 
  10   5   7        0.04       -7.40     17.07 o 
 -15   6   7        7.63       11.65      4.88 o 
 -14   6   7        0.78        7.44      4.45 o 
 -13   6   7        1.35        3.20      4.02 o 
 -12   6   7        3.93       13.38      4.02 o 
 -11   6   7        1.52        7.15      3.63 o 
 -10   6   7       20.66       26.16      4.33 o 
  -9   6   7        6.75        4.60      3.56 o 
  -8   6   7       19.44       20.84      3.75 o 
  -7   6   7        4.76        2.88      3.09 o 
  -6   6   7       32.45       29.22      3.72 o 
  -5   6   7      163.94      151.42      5.67 o 
  -4   6   7      128.26      122.22      5.00 o 
  -3   6   7       45.67       40.54      3.53 o 
  -2   6   7       68.56       64.69      4.03 o 
  -1   6   7        0.01        0.81      3.25 o 
   0   6   7       79.61       88.52      7.73 o 
   1   6   7       21.76       22.41      5.23 o 
   2   6   7        1.83        1.09      4.20 o 
   3   6   7        2.46        0.10      4.39 o 
   4   6   7       63.48       68.54      7.64 o 
   5   6   7        1.97       10.94      5.13 o 
   6   6   7       20.88       22.41      6.29 o 
   7   6   7        0.25        1.99      5.05 o 
   8   6   7        1.50        0.05      8.94 o 
   9   6   7        1.53       -2.92     16.66 o 
 -14   7   7        2.07       -2.22      5.03 o 
 -13   7   7       15.55       13.23      4.38 o 
 -12   7   7        1.39        8.92      3.98 o 
 -11   7   7        0.97        1.37      4.94 o 
 -10   7   7       31.45       38.23      6.82 o 
  -9   7   7        0.13        0.44      3.71 o 
  -8   7   7       43.99       36.00      4.34 o 
  -7   7   7        1.69        0.93      3.06 o 
  -6   7   7       62.93       67.31      4.61 o 
  -5   7   7       14.35       12.14      3.02 o 
  -4   7   7        0.28       -1.54      3.41 o 
  -3   7   7        6.34        5.27      3.53 o 
  -2   7   7       34.40       34.55      4.52 o 
  -1   7   7       72.20       63.27      8.90 o 
   0   7   7        0.67        3.46      4.27 o 
   1   7   7       11.82       11.99      4.94 o 
   2   7   7       38.98       44.62      6.61 o 
   3   7   7        6.69        4.31      4.47 o 
   4   7   7        0.09       -1.39      4.35 o 
   5   7   7        0.20       -0.29      6.58 o 
   6   7   7        2.09        4.68      5.26 o 
   7   7   7        1.05        2.81      9.46 o 
   8   7   7        4.51        8.38     19.33 o 
   9   7   7        0.21       -7.08     13.37 o 
 -14   8   7        0.87        6.87      8.51 o 
 -13   8   7        3.63       12.45      7.54 o 
 -12   8   7        8.81       11.20      4.45 o 
 -11   8   7       21.88       29.72      6.35 o 
 -10   8   7        5.72        5.34      3.80 o 
  -9   8   7       49.38       55.16      5.02 o 
  -8   8   7        0.43       -1.54      3.02 o 
  -7   8   7       20.41       21.31      3.65 o 
  -6   8   7       29.37       25.95      4.86 o 
  -5   8   7       21.86       18.63      4.55 o 
  -4   8   7       85.53       78.99      5.98 o 
  -3   8   7        2.20       -2.08      3.63 o 
  -2   8   7       24.72       21.83      4.37 o 
  -1   8   7        8.50       10.06      3.82 o 
   0   8   7       80.76       84.79      7.67 o 
   1   8   7        8.94       13.68      5.38 o 
   2   8   7        0.63       -3.04      4.50 o 
   3   8   7        4.82        2.39      5.04 o 
   4   8   7        1.03       -3.92      5.10 o 
   5   8   7        2.46       -0.75      5.15 o 
   6   8   7        0.79       -5.17      5.17 o 
   7   8   7        0.03       -5.65      5.65 o 
   8   8   7        4.34       -1.29      6.07 o 
 -13   9   7        0.10       13.28      5.61 o 
 -12   9   7        1.56       16.01      5.46 o 
 -11   9   7       11.69       23.92      7.50 o 
 -10   9   7       12.57       18.85      4.28 o 
  -9   9   7       59.03       55.14      6.53 o 
  -8   9   7        0.68       -1.54      4.10 o 
  -7   9   7        1.19        1.33      4.24 o 
  -6   9   7        6.34        4.24      4.16 o 
  -5   9   7        7.08        5.89      5.49 o 
  -4   9   7        1.97        2.55      3.97 o 
  -3   9   7       28.71       21.06      4.54 o 
  -2   9   7        0.04        0.84      3.50 o 
  -1   9   7       87.03       83.34      7.62 o 
   0   9   7       29.49       22.36      5.48 o 
   1   9   7        3.72        2.34      4.79 o 
   2   9   7       34.49       38.67      6.76 o 
   3   9   7        1.40        8.12      5.44 o 
   4   9   7        2.73        1.75      5.73 o 
   5   9   7        1.30       -0.65      5.39 o 
   6   9   7        0.00       -2.08      9.97 o 
   7   9   7        0.16       -0.17      9.25 o 
   8   9   7        3.66        3.61      9.56 o 
 -12  10   7        0.70       -0.47      5.06 o 
 -11  10   7        2.31       -3.28      5.48 o 
 -10  10   7        3.06        2.30      4.98 o 
  -9  10   7        0.13        0.43      4.75 o 
  -8  10   7        6.98        6.97      4.89 o 
  -7  10   7        0.41       -0.35      4.17 o 
  -6  10   7        0.05        1.74      4.22 o 
  -5  10   7        5.66        5.69      4.35 o 
  -4  10   7        0.90        3.24      4.05 o 
  -3  10   7       33.78       33.96      5.04 o 
  -2  10   7        0.19        7.43      5.43 o 
  -1  10   7       39.83       38.79      6.38 o 
   0  10   7       26.78       28.77      6.02 o 
   1  10   7       32.88       26.81      6.17 o 
   2  10   7       29.76       20.82      6.37 o 
   3  10   7       11.77        8.31      6.22 o 
   4  10   7        0.03       -5.13      5.96 o 
   5  10   7        1.35       -3.94     17.38 o 
   6  10   7        0.08        4.84      6.13 o 
   7  10   7        0.18       -1.41      7.40 o 
 -11  11   7        1.61        6.86      5.23 o 
 -10  11   7        0.21        5.86      5.06 o 
  -9  11   7        0.12        0.24      4.49 o 
  -8  11   7        2.53        4.25      4.63 o 
  -7  11   7        2.94       10.82      4.81 o 
  -6  11   7        1.45        1.77      4.46 o 
  -5  11   7        0.08       -0.91      4.31 o 
  -4  11   7        1.27        1.15      4.28 o 
  -3  11   7        1.45        9.78      4.46 o 
  -2  11   7       26.99       28.27      6.50 o 
  -1  11   7       15.14       10.59      5.09 o 
   0  11   7       18.98       18.08      6.09 o 
   1  11   7       53.46       60.72      8.14 o 
   2  11   7        9.81       14.29      6.26 o 
   3  11   7        1.98       -6.87      8.33 o 
   4  11   7        2.15        3.75      6.48 o 
   5  11   7        0.04       -9.36      9.36 o 
   6  11   7        1.35       -5.70      5.70 o 
 -10  12   7        9.21       10.22      5.59 o 
  -9  12   7        3.19        2.71      5.03 o 
  -8  12   7        3.48        1.20      4.80 o 
  -7  12   7        7.07       -4.02      4.54 o 
  -6  12   7        2.74       11.08      6.83 o 
  -5  12   7        1.02       -0.63      5.63 o 
  -4  12   7       11.61       14.99      4.89 o 
  -3  12   7        1.11       -4.60      4.69 o 
  -2  12   7        0.74       -3.12      9.87 o 
  -1  12   7        0.61        2.55      8.53 o 
   0  12   7        4.35        5.52      5.63 o 
   1  12   7        6.62        9.20      6.13 o 
   2  12   7        5.42        7.97      6.47 o 
   3  12   7        0.04        1.47      8.12 o 
   4  12   7        0.05       -4.52     18.61 o 
   5  12   7        2.94       -5.06      6.68 o 
  -9  13   7        1.79       12.25      5.53 o 
  -8  13   7        0.67        7.34      5.08 o 
  -7  13   7        4.90        9.31      6.00 o 
  -6  13   7        2.76        2.73      4.75 o 
  -5  13   7        0.00       -2.16      4.62 o 
  -4  13   7        0.65        3.93      6.68 o 
  -3  13   7        0.12       -4.52      7.20 o 
  -2  13   7        0.27        2.54      4.71 o 
  -1  13   7        0.34        4.10      5.59 o 
   0  13   7        3.01       -2.03      5.68 o 
   1  13   7        2.44       -4.52      5.23 o 
   2  13   7        1.97       -4.66      6.12 o 
   3  13   7        0.33       -1.98     10.90 o 
  -7  14   7        0.46        9.03      6.88 o 
  -6  14   7        0.82        0.27      6.65 o 
  -5  14   7        3.08       -2.34      5.58 o 
  -4  14   7        0.28       -5.43      5.43 o 
  -3  14   7        4.36       19.37     13.57 o 
  -2  14   7        0.42       -1.82      4.99 o 
  -1  14   7        7.28       12.38      6.32 o 
   0  14   7        1.40        3.38      8.43 o 
   1  14   7        0.68       -4.88      5.92 o 
 -15   0   8       27.89       39.24      9.56 o 
 -14   0   8        2.72        6.97      6.25 o 
 -13   0   8        3.44        3.08      5.89 o 
 -12   0   8       62.84       55.97      7.75 o 
 -11   0   8       44.55       44.82      7.17 o 
 -10   0   8      235.28      245.07     11.27 o 
  -9   0   8        7.92       13.76      6.27 o 
  -8   0   8      136.75      140.33      8.71 o 
  -7   0   8       18.01       10.56      4.58 o 
  -6   0   8       68.91       72.56     13.06 o 
  -5   0   8      226.86      198.09      8.67 o 
  -4   0   8      163.89      135.64      7.75 o 
  -3   0   8        5.03       10.60      4.13 o 
  -2   0   8       79.73      100.65      6.88 o 
  -1   0   8        0.06        1.50      3.54 o 
   0   0   8       64.43       74.00      6.00 o 
   1   0   8       52.74       64.85      6.68 o 
   2   0   8      172.38      176.98      7.98 o 
   3   0   8      188.77      193.60      8.56 o 
   4   0   8       29.00       19.53     10.49 o 
   5   0   8        3.46       -6.17     10.49 o 
   6   0   8       18.64        9.87     12.95 o 
   7   0   8        0.10      -11.93     11.93 o 
   8   0   8        0.04      -13.37     13.37 o 
   9   0   8       10.42      -15.42     15.42 o 
 -15   1   8        8.45        9.58      6.74 o 
 -14   1   8       17.01       19.84      5.21 o 
 -13   1   8       13.18       17.63      4.64 o 
 -12   1   8       10.92        7.55      4.26 o 
 -11   1   8        0.00        2.07      3.77 o 
 -10   1   8       14.28       14.15      3.87 o 
  -9   1   8      131.98      135.49      6.10 o 
  -8   1   8      183.06      168.01      6.71 o 
  -7   1   8       40.59       52.10      4.37 o 
  -6   1   8        5.13        5.05      2.93 o 
  -5   1   8       14.77       12.17      3.13 o 
  -4   1   8      125.63      120.32      5.05 o 
  -3   1   8       29.33       27.20      3.38 o 
  -2   1   8       54.81       56.77      4.01 o 
  -1   1   8       33.49       37.60      3.53 o 
   0   1   8        0.07        2.02      2.55 o 
   1   1   8      159.58      169.80      5.44 o 
   2   1   8        9.29        8.34      2.84 o 
   3   1   8       78.15       79.59      4.55 o 
   4   1   8       21.13       23.25      4.51 o 
   5   1   8        7.41        7.04      7.77 o 
   6   1   8        1.10       -7.69      7.69 o 
   7   1   8        1.31       -9.87      9.87 o 
   8   1   8        7.13       -9.45      9.45 o 
   9   1   8        3.76      -11.25     11.25 o 
 -15   2   8       31.79       43.73      6.12 o 
 -14   2   8       12.35       20.90      5.12 o 
 -13   2   8        7.23        7.59      4.31 o 
 -12   2   8       40.15       47.54      5.35 o 
 -11   2   8       37.97       38.81      4.97 o 
 -10   2   8       79.80       83.66      5.78 o 
  -9   2   8        3.11        1.84      3.23 o 
  -8   2   8        2.71        0.44      3.07 o 
  -7   2   8      362.25      349.23      8.17 o 
  -6   2   8       62.21       63.28      4.64 o 
  -5   2   8        1.84        2.57      2.78 o 
  -4   2   8        9.67       14.10      3.05 o 
  -3   2   8        2.21        3.01      2.59 o 
  -2   2   8       27.42       26.99      3.18 o 
  -1   2   8        2.10        0.68      2.34 o 
   0   2   8       59.28       64.65      4.72 o 
   1   2   8       62.70       54.30      3.83 o 
   2   2   8       32.08       31.21      3.47 o 
   3   2   8       59.29       71.68      5.77 o 
   4   2   8       32.61       35.39      5.05 o 
   5   2   8        3.28       -3.37      9.05 o 
   6   2   8       12.00       -1.43     10.80 o 
   7   2   8        0.17      -12.34     12.34 o 
   8   2   8        0.00      -13.37     13.37 o 
   9   2   8        4.93      -15.42     15.42 o 
 -15   3   8        3.11       10.70      6.56 o 
 -14   3   8        0.04       -0.74      4.36 o 
 -13   3   8       28.67       28.15      4.89 o 
 -12   3   8        5.09        9.60      4.10 o 
 -11   3   8       19.70       14.36      4.30 o 
 -10   3   8        9.08       10.19      3.83 o 
  -9   3   8       13.22       21.13      3.94 o 
  -8   3   8        0.22       -1.55      3.13 o 
  -7   3   8        0.40        0.66      3.09 o 
  -6   3   8      162.78      155.65      5.97 o 
  -5   3   8        6.23        2.51      2.90 o 
  -4   3   8        9.87        6.80      2.82 o 
  -3   3   8        1.08       -0.68      3.08 o 
  -2   3   8        1.03        0.19      2.51 o 
  -1   3   8        0.32        0.22      3.51 o 
   0   3   8      111.48      122.85      4.72 o 
   1   3   8       83.17       94.28      4.55 o 
   2   3   8       15.23       17.35      4.24 o 
   3   3   8        0.28        4.42      3.87 o 
   4   3   8       79.01       84.28      6.54 o 
   5   3   8        0.18       -4.96      4.96 o 
   6   3   8        0.01       -5.80      7.89 o 
   7   3   8        0.95       -5.55     13.37 o 
   8   3   8        5.44       -5.14     14.60 o 
   9   3   8        1.12      -12.13     16.04 o 
 -15   4   8        1.78        5.04      4.88 o 
 -14   4   8        7.69        6.17      5.79 o 
 -13   4   8        5.56        7.67      5.52 o 
 -12   4   8        1.35        0.97      3.81 o 
 -11   4   8       28.28       32.82      4.73 o 
 -10   4   8        0.82        2.71      3.36 o 
  -9   4   8        3.02        0.75      3.43 o 
  -8   4   8       36.37       36.10      4.23 o 
  -7   4   8       80.40       89.00      5.46 o 
  -6   4   8       23.83       19.17      3.55 o 
  -5   4   8        0.46       -0.16      2.82 o 
  -4   4   8        6.15        4.54      2.82 o 
  -3   4   8       22.28       16.86      3.14 o 
  -2   4   8       21.52       21.05      3.38 o 
  -1   4   8       57.20       72.64      4.24 o 
   0   4   8       20.57       22.09      3.07 o 
   1   4   8        1.16        0.43      3.92 o 
   2   4   8       32.81       26.12      4.60 o 
   3   4   8       39.87       37.90      6.01 o 
   4   4   8        9.58        6.88      4.76 o 
   5   4   8       70.50       71.82     12.65 o 
   6   4   8        2.59        0.84      5.05 o 
   7   4   8        0.25      -12.54     12.54 o 
   8   4   8        0.06      -14.19     14.19 o 
   9   4   8        0.30      -10.08     16.45 o 
 -14   5   8        3.79        2.40      4.54 o 
 -13   5   8        6.04        9.31      4.41 o 
 -12   5   8       28.27       38.80      5.10 o 
 -11   5   8        0.70        3.34      3.69 o 
 -10   5   8        6.78       13.60      3.89 o 
  -9   5   8        0.12       -1.32      3.15 o 
  -8   5   8        0.35        2.68      3.27 o 
  -7   5   8        0.00       -0.66      3.05 o 
  -6   5   8       92.12       86.42      5.14 o 
  -5   5   8       20.35       22.07      3.46 o 
  -4   5   8        3.69        1.83      2.74 o 
  -3   5   8        0.06       -0.64      2.53 o 
  -2   5   8       24.09       26.88      3.37 o 
  -1   5   8       11.76       13.89      2.92 o 
   0   5   8       28.79       31.67      4.01 o 
   1   5   8        5.54        0.89      4.41 o 
   2   5   8        1.27       -4.02      4.02 o 
   3   5   8       19.16       13.38      5.20 o 
   4   5   8        3.13        1.83      4.72 o 
   5   5   8        0.38        1.50      4.89 o 
   6   5   8        0.07        0.75      9.77 o 
   7   5   8        2.32       -1.12      6.27 o 
   8   5   8        0.59      -15.22     15.22 o 
 -14   6   8        2.32        7.93      4.54 o 
 -13   6   8        3.76        6.57      4.06 o 
 -12   6   8        0.14        9.11      4.06 o 
 -11   6   8        0.20        2.69      3.53 o 
 -10   6   8        1.67        3.56      3.68 o 
  -9   6   8        2.52        2.66      3.40 o 
  -8   6   8       16.78       18.15      3.82 o 
  -7   6   8       29.10       31.82      4.02 o 
  -6   6   8        1.90        3.68      3.06 o 
  -5   6   8        6.66        6.94      3.12 o 
  -4   6   8       20.16       23.71      3.38 o 
  -3   6   8       16.89        8.60      3.89 o 
  -2   6   8        6.53        3.56      3.78 o 
  -1   6   8       27.76       27.59      4.23 o 
   0   6   8        2.63       -0.59      4.94 o 
   1   6   8       10.17        5.54      4.83 o 
   2   6   8        0.01        0.58      4.54 o 
   3   6   8        0.48       -4.30     10.18 o 
   4   6   8       17.78       20.61      6.05 o 
   5   6   8        2.51        6.64      5.62 o 
   6   6   8        4.04       -8.41     12.44 o 
   7   6   8        0.00        0.68      5.35 o 
   8   6   8        0.00      -15.22     16.04 o 
 -14   7   8        0.01        2.57      7.21 o 
 -13   7   8        0.93        7.22      5.49 o 
 -12   7   8       10.40       18.93      4.45 o 
 -11   7   8        0.01        4.24      4.00 o 
 -10   7   8        2.47        2.99      3.68 o 
  -9   7   8        2.60        2.77      3.46 o 
  -8   7   8        6.72        7.22      3.52 o 
  -7   7   8        6.26       -1.16      3.10 o 
  -6   7   8       41.71       51.80      6.35 o 
  -5   7   8       10.14       -0.36      3.89 o 
  -4   7   8       18.56       21.67      4.52 o 
  -3   7   8       36.74       32.49      4.67 o 
  -2   7   8        0.23       -0.28      3.65 o 
  -1   7   8        0.81        3.85      4.54 o 
   0   7   8       11.24        4.24      4.68 o 
   1   7   8        0.19        2.40      4.75 o 
   2   7   8        3.27        2.46      4.75 o 
   3   7   8        0.12        4.84      5.23 o 
   4   7   8        1.47        3.03      5.37 o 
   5   7   8        1.81       -4.67      4.67 o 
   6   7   8        1.65       -4.55     11.82 o 
   7   7   8        1.15       -1.35      5.36 o 
 -13   8   8        1.30        7.05      5.18 o 
 -12   8   8        2.37       16.65      4.31 o 
 -11   8   8        0.68        4.57      3.92 o 
 -10   8   8        0.37        1.40      4.87 o 
  -9   8   8        7.15        3.27      4.65 o 
  -8   8   8        3.37        5.89      4.68 o 
  -7   8   8        7.71        7.91      4.74 o 
  -6   8   8        1.78       -1.28      4.05 o 
  -5   8   8        0.07       -1.56      3.81 o 
  -4   8   8        1.96       -0.66      3.89 o 
  -3   8   8        6.30        2.04      5.63 o 
  -2   8   8       10.05       12.85      4.30 o 
  -1   8   8        9.80       14.67      6.37 o 
   0   8   8       17.25       19.47      8.53 o 
   1   8   8       18.11       22.11      5.91 o 
   2   8   8        1.17        2.57      5.09 o 
   3   8   8        3.69       10.59      7.51 o 
   4   8   8       19.08       18.63      6.57 o 
   5   8   8        1.72       -2.52      5.64 o 
   6   8   8        0.55        4.33      8.53 o 
   7   8   8        0.03       -1.55      6.79 o 
 -12   9   8        3.41        2.32      5.27 o 
 -11   9   8        0.00       -3.28      4.63 o 
 -10   9   8        0.04       -1.40      5.08 o 
  -9   9   8        2.39        2.28      4.93 o 
  -8   9   8        2.70        4.24      4.69 o 
  -7   9   8        7.09        4.60      4.28 o 
  -6   9   8        0.72       -3.91      3.91 o 
  -5   9   8        0.10       -0.80      4.07 o 
  -4   9   8        0.03       -0.83      4.08 o 
  -3   9   8        2.69        6.35      4.29 o 
  -2   9   8       16.24       13.81      5.36 o 
  -1   9   8       29.18       38.30      8.64 o 
   0   9   8       18.42       16.61      5.77 o 
   1   9   8       12.38       12.45      5.53 o 
   2   9   8        7.78        4.78      5.59 o 
   3   9   8        0.01       -2.26      9.05 o 
   4   9   8        4.45        0.45      5.58 o 
   5   9   8        0.89       -0.04      6.27 o 
   6   9   8        2.10        5.43     14.09 o 
 -11  10   8        6.02        4.46      6.75 o 
 -10  10   8        3.89        5.85      5.22 o 
  -9  10   8       17.32       18.46      5.54 o 
  -8  10   8        6.54        4.01      4.84 o 
  -7  10   8        0.01        1.20      4.56 o 
  -6  10   8        0.62        1.80      4.57 o 
  -5  10   8        0.05       -2.94      4.20 o 
  -4  10   8        5.58        9.39      5.40 o 
  -3  10   8        0.77        6.45      5.17 o 
  -2  10   8        1.72        0.97      6.07 o 
  -1  10   8        4.02        8.17      7.81 o 
   0  10   8       16.13        7.45      5.23 o 
   1  10   8       23.66        6.68      6.21 o 
   2  10   8       19.24       27.68      7.15 o 
   3  10   8        0.02       -5.34      5.34 o 
   4  10   8        0.00       -5.57      5.57 o 
   5  10   8        1.73       15.13     15.53 o 
 -10  11   8        7.17        2.66      5.40 o 
  -9  11   8       14.91        8.99      5.36 o 
  -8  11   8        1.95       -3.24      5.97 o 
  -7  11   8        0.16       -0.54      4.51 o 
  -6  11   8        0.70        1.16      4.71 o 
  -5  11   8        0.13        6.95      4.69 o 
  -4  11   8        0.04       -1.76      5.27 o 
  -3  11   8        1.10       -0.03      5.48 o 
  -2  11   8        3.07       11.08      5.23 o 
  -1  11   8        0.00        3.21      5.06 o 
   0  11   8        0.37       -4.64      4.64 o 
   1  11   8        0.12       -0.26      5.36 o 
   2  11   8        1.27       -4.16      5.59 o 
   3  11   8       10.67        9.34      6.92 o 
   4  11   8        0.36       -0.22      6.45 o 
  -9  12   8        1.96        0.87      4.79 o 
  -8  12   8        0.19        9.61      5.41 o 
  -7  12   8        0.30       -4.66      4.66 o 
  -6  12   8        6.34        7.26      5.10 o 
  -5  12   8        1.20        1.49      7.09 o 
  -4  12   8        8.59       12.81      8.02 o 
  -3  12   8        9.31        5.07      5.97 o 
  -2  12   8        2.16        7.08      7.92 o 
  -1  12   8        1.94       11.14      6.10 o 
   0  12   8        2.60        6.27      9.46 o 
   1  12   8        1.32       -2.82      6.07 o 
   2  12   8        0.17        2.79      6.07 o 
   3  12   8        0.35       -5.84      6.41 o 
  -7  13   8        0.33        3.11      5.16 o 
  -6  13   8        0.12       -2.91      6.78 o 
  -5  13   8        1.07       -4.76      5.21 o 
  -4  13   8        7.12        5.94      8.33 o 
  -3  13   8        0.97       11.45     10.49 o 
  -2  13   8        3.53       13.92      6.17 o 
  -1  13   8        1.64        9.42      5.96 o 
   0  13   8        4.11        3.82      5.86 o 
   1  13   8        6.71        2.47      7.81 o 
 -15   1   9        3.68        4.69      6.83 o 
 -14   1   9        7.60       -2.80      4.26 o 
 -13   1   9        0.50       -0.58      4.78 o 
 -12   1   9        0.93        4.88      4.10 o 
 -11   1   9        0.00        5.06      4.16 o 
 -10   1   9        8.41        7.52      4.36 o 
  -9   1   9        3.47        5.34      3.60 o 
  -8   1   9       43.54       47.18      4.67 o 
  -7   1   9        8.34        6.32      3.25 o 
  -6   1   9       62.03       68.87      5.64 o 
  -5   1   9        1.45        3.09      2.95 o 
  -4   1   9        2.09        0.38      2.80 o 
  -3   1   9        0.19        1.74      2.74 o 
  -2   1   9        0.20       -1.49      3.13 o 
  -1   1   9        2.36        3.49      2.71 o 
   0   1   9        4.32        5.49      2.78 o 
   1   1   9        6.06        5.84      2.94 o 
   2   1   9       18.70       23.11      4.53 o 
   3   1   9       81.41       84.28      7.46 o 
   4   1   9       60.73       52.05      9.09 o 
   5   1   9       23.33        1.94      8.21 o 
   6   1   9        3.66      -12.85     12.85 o 
   7   1   9        0.00       -9.57      9.57 o 
 -14   2   9        5.15        5.29      4.71 o 
 -13   2   9        0.73       -0.98      4.18 o 
 -12   2   9        0.44        3.20      3.98 o 
 -11   2   9       24.38       22.22      4.56 o 
 -10   2   9        3.68       -3.41      3.41 o 
  -9   2   9       24.80       19.69      3.95 o 
  -8   2   9      123.61      115.46      6.28 o 
  -7   2   9       43.35       41.94      4.44 o 
  -6   2   9       55.44       58.17      4.68 o 
  -5   2   9       57.24       50.15      4.41 o 
  -4   2   9        4.88        5.18      3.32 o 
  -3   2   9       38.55       44.08      4.02 o 
  -2   2   9       24.26       19.26      3.26 o 
  -1   2   9       19.79       25.94      3.23 o 
   0   2   9       33.11       42.14      3.88 o 
   1   2   9        3.93        6.22      3.85 o 
   2   2   9        0.05       -4.13      4.37 o 
   3   2   9        0.30       -3.77      3.77 o 
   4   2   9        9.17       -1.07      8.47 o 
   5   2   9        0.02       -7.49      7.49 o 
   6   2   9        0.04      -12.34     12.34 o 
   7   2   9        0.00      -13.57     13.57 o 
 -14   3   9        6.42        8.72      6.50 o 
 -13   3   9        0.19       -0.91      4.13 o 
 -12   3   9       10.45        6.86      4.17 o 
 -11   3   9        1.70        1.68      3.89 o 
 -10   3   9        6.99        3.41      3.69 o 
  -9   3   9       16.75       17.30      3.96 o 
  -8   3   9       18.84       21.90      4.15 o 
  -7   3   9      172.87      164.97      6.46 o 
  -6   3   9        3.85        6.06      3.26 o 
  -5   3   9        8.65        8.41      3.21 o 
  -4   3   9       32.07       26.56      3.65 o 
  -3   3   9       20.12       20.16      3.40 o 
  -2   3   9        0.57       -0.95      2.69 o 
  -1   3   9        0.45       -2.39      2.39 o 
   0   3   9        1.77        0.86      2.64 o 
   1   3   9       11.47        5.45      4.97 o 
   2   3   9        0.41       -1.99      3.93 o 
   3   3   9        2.79        5.91      7.09 o 
   4   3   9        0.10        0.48      4.78 o 
   5   3   9        0.15      -10.28     11.10 o 
   6   3   9        1.38       -8.02     12.75 o 
   7   3   9        0.26      -13.98     13.98 o 
 -14   4   9        0.58       -1.33      4.26 o 
 -13   4   9       20.01       29.15      5.31 o 
 -12   4   9        9.08       15.72      4.46 o 
 -11   4   9        2.60        2.28      3.77 o 
 -10   4   9       41.84       46.92      7.24 o 
  -9   4   9       36.76       43.42      4.89 o 
  -8   4   9       14.77       15.44      4.01 o 
  -7   4   9       14.96       14.94      3.73 o 
  -6   4   9       81.18       70.72      5.01 o 
  -5   4   9       73.31       76.73      5.05 o 
  -4   4   9        0.41        1.71      2.90 o 
  -3   4   9        0.02       -1.38      2.82 o 
  -2   4   9       37.27       31.66      3.58 o 
  -1   4   9        0.05        1.73      2.75 o 
   0   4   9       65.65       70.87      7.31 o 
   1   4   9        1.61        1.54      4.53 o 
   2   4   9        0.95       -3.03      4.23 o 
   3   4   9        0.29        1.41      5.65 o 
   4   4   9        7.70        9.26     12.13 o 
   5   4   9        2.14        8.15      8.02 o 
   6   4   9        0.00      -12.54     12.54 o 
   7   4   9        0.50      -14.60     14.60 o 
 -14   5   9        0.39        0.74      4.37 o 
 -13   5   9        0.01       -4.54      4.54 o 
 -12   5   9       40.80       47.53      5.63 o 
 -11   5   9       20.33       30.78      4.78 o 
 -10   5   9        3.97        8.41      3.78 o 
  -9   5   9        2.38        1.53      3.60 o 
  -8   5   9        5.70        1.94      3.65 o 
  -7   5   9       29.75       25.21      4.04 o 
  -6   5   9       60.17       61.59      4.94 o 
  -5   5   9       64.27       65.30      4.88 o 
  -4   5   9       29.99       34.81      3.96 o 
  -3   5   9       46.99       45.20      5.03 o 
  -2   5   9        0.69       -3.40      3.40 o 
  -1   5   9       25.04       36.71      5.73 o 
   0   5   9       25.26       28.24      7.40 o 
   1   5   9        0.60        7.87      4.82 o 
   2   5   9        0.81        9.02      5.13 o 
   3   5   9        3.68        5.79      5.39 o 
   4   5   9        0.94       -0.98      4.95 o 
   5   5   9        1.41       -3.07     14.81 o 
   6   5   9        2.76       -5.76     13.98 o 
   7   5   9        1.77      -11.52     15.22 o 
 -13   6   9        2.56        6.42      4.41 o 
 -12   6   9        5.43        8.15      5.52 o 
 -11   6   9        9.04       11.07      4.33 o 
 -10   6   9       16.01       20.74      4.41 o 
  -9   6   9        8.34        6.35      3.98 o 
  -8   6   9       29.76       35.95      4.65 o 
  -7   6   9        0.77       -3.07      3.24 o 
  -6   6   9       88.60       94.59      7.03 o 
  -5   6   9       43.98       36.35      8.71 o 
  -4   6   9        1.54       -2.11      3.60 o 
  -3   6   9        0.31       -4.17      4.67 o 
  -2   6   9        6.92        7.20      4.41 o 
  -1   6   9       28.05       47.16      6.79 o 
   0   6   9        1.49        1.26     10.80 o 
   1   6   9        0.05       -0.39      4.37 o 
   2   6   9        0.42        1.27      4.52 o 
   3   6   9        0.14       -2.77      5.05 o 
   4   6   9        0.23       -4.13      5.13 o 
   5   6   9        9.94        7.81      5.70 o 
   6   6   9        2.94       -3.67      5.65 o 
 -13   7   9        3.42        2.61      5.32 o 
 -12   7   9        5.43        7.23      5.49 o 
 -11   7   9       11.66       15.58      4.42 o 
 -10   7   9        1.89        2.80      4.80 o 
  -9   7   9        0.13       -2.24      4.62 o 
  -8   7   9        5.26        2.51      4.70 o 
  -7   7   9       62.88       70.37      6.69 o 
  -6   7   9       16.45        3.90      4.63 o 
  -5   7   9        1.61        2.38      4.08 o 
  -4   7   9       26.39       16.26      4.94 o 
  -3   7   9        0.12       -3.00      3.85 o 
  -2   7   9       19.31       25.44      6.17 o 
  -1   7   9        1.08        7.45      8.53 o 
   0   7   9        3.43        4.47      4.87 o 
   1   7   9        0.77       -2.85      4.59 o 
   2   7   9        1.31        3.07      5.17 o 
   3   7   9        0.01        2.18      5.45 o 
   4   7   9        6.58        1.84      8.43 o 
   5   7   9       12.74       10.93     10.18 o 
   6   7   9        0.00        4.67     10.08 o 
 -12   8   9        1.54        2.76      5.05 o 
 -11   8   9        0.03       -4.10      5.08 o 
 -10   8   9        1.25       -5.01      5.01 o 
  -9   8   9        2.60        1.05      4.86 o 
  -8   8   9        3.24        4.47      4.69 o 
  -7   8   9        0.13        4.46      4.66 o 
  -6   8   9       35.95       29.51      5.41 o 
  -5   8   9       18.87       17.24      4.90 o 
  -4   8   9        8.02        3.88      4.51 o 
  -3   8   9        3.44       10.54      5.23 o 
  -2   8   9        0.59       -1.69      4.79 o 
  -1   8   9        6.84       11.77      5.33 o 
   0   8   9        2.20        2.69      4.74 o 
   1   8   9        0.00       -4.37      8.02 o 
   2   8   9       19.01       22.71      6.27 o 
   3   8   9        0.00       -1.96      6.89 o 
   4   8   9        1.98        2.86     13.37 o 
   5   8   9        2.64       -2.32      8.12 o 
 -11   9   9        6.25        2.81      7.20 o 
 -10   9   9        1.37       -3.27      5.01 o 
  -9   9   9        8.87        4.69      5.04 o 
  -8   9   9       16.59       17.86      5.35 o 
  -7   9   9       10.12        7.52      5.03 o 
  -6   9   9        3.22       -2.49      4.39 o 
  -5   9   9        0.36        2.50      4.44 o 
  -4   9   9        3.12        1.44      6.68 o 
  -3   9   9        4.20        9.62      5.68 o 
  -2   9   9        0.37        9.51     10.18 o 
  -1   9   9        0.02       -3.35      5.01 o 
   0   9   9        1.25        2.74      5.38 o 
   1   9   9        1.16        6.07      5.86 o 
   2   9   9        0.00       -7.79     12.85 o 
   3   9   9        7.16       10.82      9.46 o 
   4   9   9        6.75       -2.04      8.33 o 
 -10  10   9        5.57        7.52      5.51 o 
  -9  10   9        1.85        1.99      5.19 o 
  -8  10   9        0.77        0.28      5.03 o 
  -7  10   9       19.12       18.81      5.44 o 
  -6  10   9        0.02       -4.58      4.58 o 
  -5  10   9       28.93       29.84      5.87 o 
  -4  10   9        1.65        9.17      5.88 o 
  -3  10   9        3.88        9.76      6.58 o 
  -2  10   9        0.11        3.21      5.12 o 
  -1  10   9        0.91        6.28      6.07 o 
   0  10   9        2.59        2.74      5.51 o 
   1  10   9        6.69        7.21      6.47 o 
   2  10   9        3.73        5.14      6.37 o 
   3  10   9        0.07        1.55      6.31 o 
  -8  11   9        5.04       -4.83      4.83 o 
  -7  11   9        0.38       -2.86      4.88 o 
  -6  11   9        0.10       11.07      5.29 o 
  -5  11   9        1.21       -3.31      5.63 o 
  -4  11   9        0.21        1.12      5.47 o 
  -3  11   9        1.93       -4.63      5.23 o 
  -2  11   9        0.01        3.39      7.20 o 
  -1  11   9        2.27        5.42      5.97 o 
   0  11   9        0.67        9.04      5.83 o 
   1  11   9        4.00        7.77      7.20 o 
  -6  12   9        0.34       -3.02      5.88 o 
  -5  12   9        0.29        5.76      6.26 o 
  -4  12   9        0.07        1.81      5.68 o 
  -3  12   9        0.10       12.94     11.62 o 
  -2  12   9        4.51       17.96     11.21 o 
  -1  12   9        3.77        2.66      7.92 o 
 -13   0  10        0.69        2.67      6.41 o 
 -12   0  10        3.01       -3.53      5.79 o 
 -11   0  10        1.63        0.65      8.94 o 
 -10   0  10        8.35       13.87      5.81 o 
  -9   0  10       14.29        5.55      5.16 o 
  -8   0  10        6.93        3.98      5.08 o 
  -7   0  10      198.36      209.66     10.21 o 
  -6   0  10       11.23       10.62      4.92 o 
  -5   0  10       54.78       62.27      6.81 o 
  -4   0  10       51.04       69.01      6.92 o 
  -3   0  10       52.93       51.41      6.47 o 
  -2   0  10        3.05       -0.66      4.14 o 
  -1   0  10       12.79       15.32     11.82 o 
   0   0  10       31.17       24.00      5.28 o 
   1   0  10       27.19       27.14      9.97 o 
   2   0  10       53.80       30.64     11.10 o 
   3   0  10       44.07       51.61     12.95 o 
   4   0  10        0.19      -11.10     11.10 o 
   5   0  10       16.61      -10.08     13.16 o 
 -13   1  10        2.02       -1.46      5.67 o 
 -12   1  10        1.87        2.08      4.19 o 
 -11   1  10        0.00       -0.91      3.77 o 
 -10   1  10        0.53        0.03      4.10 o 
  -9   1  10        2.46        4.47      4.84 o 
  -8   1  10        1.85        2.15      3.44 o 
  -7   1  10       20.68       28.82      4.96 o 
  -6   1  10        1.26        4.47      3.14 o 
  -5   1  10      133.57      140.85      6.16 o 
  -4   1  10       18.11       11.57      4.01 o 
  -3   1  10       10.59       16.21      3.64 o 
  -2   1  10       54.63       67.26      4.68 o 
  -1   1  10       26.82       37.48      3.74 o 
   0   1  10       19.47       20.26      4.21 o 
   1   1  10        0.05       -2.90      3.74 o 
   2   1  10        7.77       -0.72      9.25 o 
   3   1  10       45.95       33.00      8.72 o 
   4   1  10        4.30       -7.11      7.11 o 
   5   1  10        0.05      -12.95     12.95 o 
   6   1  10        3.66      -14.19     14.19 o 
 -13   2  10       13.57       16.85      5.12 o 
 -12   2  10        0.03       -1.53      4.03 o 
 -11   2  10        3.43        1.82      3.84 o 
 -10   2  10        0.07        1.78      3.73 o 
  -9   2  10        1.74       -4.13      4.13 o 
  -8   2  10        5.62        6.19      4.81 o 
  -7   2  10        3.47        5.36      3.80 o 
  -6   2  10       61.70       59.10      5.09 o 
  -5   2  10        5.02        2.22      3.59 o 
  -4   2  10       32.55       35.47      4.15 o 
  -3   2  10       30.42       39.10      4.15 o 
  -2   2  10        0.07       -3.15      3.15 o 
  -1   2  10        8.45       11.47      3.13 o 
   0   2  10       20.12       27.46      4.71 o 
   1   2  10       45.27       38.01      5.47 o 
   2   2  10        5.83       -4.56      5.39 o 
   3   2  10        0.12       -9.25      9.25 o 
   4   2  10       10.07        0.00     12.13 o 
   5   2  10        0.94      -11.72     11.72 o 
 -13   3  10        6.18        8.24      4.82 o 
 -12   3  10        0.87       -1.64      5.08 o 
 -11   3  10        3.36        4.84      5.28 o 
 -10   3  10        6.84        6.51      3.96 o 
  -9   3  10        1.22       -0.95      3.33 o 
  -8   3  10        0.55        4.42      3.51 o 
  -7   3  10       25.19       25.30      4.18 o 
  -6   3  10       22.73       19.46      3.89 o 
  -5   3  10       19.57       22.10      3.91 o 
  -4   3  10        1.20       -3.59      3.59 o 
  -3   3  10        2.23        1.44      3.00 o 
  -2   3  10       57.47       79.80     11.58 o 
  -1   3  10        0.21        1.33      3.43 o 
   0   3  10       25.99       23.89      5.62 o 
   1   3  10        3.07        2.38      4.67 o 
   2   3  10       20.30       24.66      6.58 o 
   3   3  10        0.06        5.77      5.32 o 
   4   3  10       12.31        3.29     12.34 o 
   5   3  10       12.96        3.50     13.98 o 
 -13   4  10        3.77        1.30      4.42 o 
 -12   4  10        0.28       -2.03      4.51 o 
 -11   4  10        1.33       -0.84      3.89 o 
 -10   4  10        0.15        1.16      3.86 o 
  -9   4  10        0.21        4.31      4.63 o 
  -8   4  10       11.13        8.38      3.93 o 
  -7   4  10        0.14       -0.62      3.45 o 
  -6   4  10        5.46        2.86      3.58 o 
  -5   4  10        6.94        9.04      3.52 o 
  -4   4  10       12.19       11.69      3.59 o 
  -3   4  10        2.37       -1.83      3.76 o 
  -2   4  10        5.25       -2.86      3.58 o 
  -1   4  10        0.20        3.36      4.42 o 
   0   4  10       27.46       33.62      6.42 o 
   1   4  10        1.04        7.25      4.94 o 
   2   4  10        1.39       -4.52      4.60 o 
   3   4  10        0.41       -0.67      7.61 o 
   4   4  10        7.90       -2.06     12.13 o 
   5   4  10        0.05      -12.34     12.34 o 
 -12   5  10        0.21        8.24      4.54 o 
 -11   5  10        0.50        2.40      3.81 o 
 -10   5  10        0.52        4.49      4.54 o 
  -9   5  10        0.28       -3.48      3.48 o 
  -8   5  10        0.02       -3.20      3.20 o 
  -7   5  10        6.70        6.08      7.58 o 
  -6   5  10        0.26        2.56      4.27 o 
  -5   5  10        7.85        9.25      4.27 o 
  -4   5  10        2.36       -2.99      3.94 o 
  -3   5  10        2.19       -1.84      3.78 o 
  -2   5  10        5.31        2.99      4.89 o 
  -1   5  10       26.70       25.19      6.58 o 
   0   5  10        0.16        2.51      6.27 o 
   1   5  10        0.04        1.86      4.99 o 
   2   5  10        1.09        5.63      5.17 o 
   3   5  10        1.12        2.31      5.29 o 
   4   5  10        0.00       -5.22      5.22 o 
 -12   6  10        8.11       15.73      5.61 o 
 -11   6  10        3.17        3.45      4.88 o 
 -10   6  10        0.08       -4.71      4.94 o 
  -9   6  10       16.37       13.38      5.55 o 
  -8   6  10        3.56        4.70      4.89 o 
  -7   6  10        5.90        3.79      5.45 o 
  -6   6  10        0.03        2.69      4.42 o 
  -5   6  10        0.43       -4.10      4.10 o 
  -4   6  10        0.04       -1.80      5.42 o 
  -3   6  10        4.63        8.42      5.42 o 
  -2   6  10        1.30        6.87      5.35 o 
  -1   6  10        4.90       11.45      5.03 o 
   0   6  10        0.93       -1.07      4.91 o 
   1   6  10        0.73        7.61      5.66 o 
   2   6  10        4.23        8.02      5.82 o 
   3   6  10        7.24       12.50      6.26 o 
   4   6  10        4.64        2.69      6.03 o 
 -11   7  10        1.17        4.50     11.63 o 
 -10   7  10        6.34       -1.81      9.49 o 
  -9   7  10        1.36       -6.57      6.57 o 
  -8   7  10        8.28        2.72      4.89 o 
  -7   7  10        0.00       -1.26      5.10 o 
  -6   7  10        0.93       -5.59      5.81 o 
  -5   7  10        4.61        2.48      4.59 o 
  -4   7  10        1.88        1.68      4.26 o 
  -3   7  10        3.50        9.22      6.58 o 
  -2   7  10        0.23        6.67      9.56 o 
  -1   7  10        0.00       13.12      5.53 o 
   0   7  10        0.03       -1.27      5.25 o 
   1   7  10        0.68       -5.20      5.20 o 
   2   7  10        1.38        2.85      5.63 o 
   3   7  10        0.11       -2.88      5.50 o 
 -10   8  10        6.43        4.68      5.63 o 
  -9   8  10       11.41       17.37      5.84 o 
  -8   8  10       12.97       18.35      5.53 o 
  -7   8  10        0.00       -1.28      4.50 o 
  -6   8  10       18.43       14.57      5.44 o 
  -5   8  10        8.93        3.80      4.53 o 
  -4   8  10        0.01       -1.84      5.29 o 
  -3   8  10        0.94        2.20      5.55 o 
  -2   8  10        4.26       15.64      5.86 o 
  -1   8  10        2.32       -3.31      5.29 o 
   0   8  10        3.12        3.49      5.83 o 
   1   8  10        2.50       -1.45      5.48 o 
   2   8  10        1.04       -3.87      5.79 o 
  -9   9  10        3.99       -7.10      7.10 o 
  -8   9  10        3.25        6.88      5.50 o 
  -7   9  10        1.25       -1.25      4.84 o 
  -6   9  10       20.69       14.17      5.36 o 
  -5   9  10        0.34       -4.62      5.18 o 
  -4   9  10        0.50        1.56      5.34 o 
  -3   9  10        6.94        4.18      5.33 o 
  -2   9  10        1.49        6.52      8.64 o 
  -1   9  10        2.86        2.83     11.21 o 
   0   9  10        0.80       -2.02      5.25 o 
   1   9  10        0.83        0.75      5.96 o 
  -7  10  10        0.01        6.00      7.12 o 
  -6  10  10        1.76        1.20      5.68 o 
  -5  10  10        2.76        4.10      5.98 o 
  -4  10  10       25.05       19.13      6.67 o 
  -3  10  10        2.29       15.02      5.73 o 
  -2  10  10        1.15        7.22      9.66 o 
  -1  10  10        0.43       -5.03      5.35 o 
   0  10  10        1.08        0.82      6.99 o 
 -12   1  11        0.02       -3.74      4.14 o 
 -11   1  11        1.12       -4.04      4.04 o 
 -10   1  11        1.94       -2.72      3.91 o 
  -9   1  11        0.02        4.07      3.72 o 
  -8   1  11       10.54       13.45      4.02 o 
  -7   1  11       21.22       33.51      4.59 o 
  -6   1  11       29.64       39.03      4.56 o 
  -5   1  11       20.01       22.02      5.02 o 
  -4   1  11        0.07       -1.02      3.16 o 
  -3   1  11        2.81        5.09      3.36 o 
  -1   1  11        0.10        3.40      4.02 o 
   0   1  11        3.11        3.20      4.23 o 
   1   1  11        0.35       -2.95      6.46 o 
   2   1  11        0.14      -10.08     10.08 o 
   3   1  11        3.85      -10.90     10.90 o 
 -12   2  11        0.60       -4.21      4.21 o 
 -11   2  11        9.70       10.31      4.44 o 
 -10   2  11        2.96        1.82      3.99 o 
  -9   2  11        1.63        2.34      3.81 o 
  -8   2  11        1.39        3.86      3.58 o 
  -7   2  11        1.04        4.03      3.97 o 
  -6   2  11        0.35       -0.09      3.52 o 
  -5   2  11        0.08       -2.49      3.38 o 
  -4   2  11        6.48        4.57      3.57 o 
  -3   2  11        0.40       -3.10      3.10 o 
  -2   2  11        4.24       19.57      8.19 o 
  -1   2  11        0.01        5.90      6.99 o 
   0   2  11        0.96       -0.26      4.83 o 
   1   2  11        0.62        2.51      5.10 o 
   2   2  11        0.08       -9.66      9.66 o 
   3   2  11       18.18       -5.55     12.54 o 
 -11   3  11        0.52        2.47      4.00 o 
 -10   3  11        1.77        0.14      3.92 o 
  -9   3  11        1.84       -0.48      3.83 o 
  -8   3  11        2.05        2.43      3.63 o 
  -7   3  11        0.39       -3.51      3.51 o 
  -6   3  11        1.28       -2.86      3.54 o 
  -5   3  11        3.35        4.15      3.58 o 
  -4   3  11        0.00       -1.38      4.88 o 
  -3   3  11        3.89        0.53      4.92 o 
  -2   3  11        0.07        4.18     10.28 o 
  -1   3  11        7.82       13.31      5.76 o 
   0   3  11        0.66        5.29      5.23 o 
   1   3  11        0.77        6.66      5.32 o 
   2   3  11        5.40       -1.23     11.52 o 
   3   3  11        5.54        0.62     11.93 o 
 -11   4  11        2.72        7.25      4.22 o 
 -10   4  11        6.55        6.01      4.19 o 
  -9   4  11        1.26        4.81      6.80 o 
  -8   4  11        0.32       -2.20      3.62 o 
  -7   4  11        4.59        6.08      4.82 o 
  -6   4  11        6.46       -0.16      4.46 o 
  -5   4  11        6.66        3.69      6.35 o 
  -4   4  11        1.54        1.23      4.05 o 
  -3   4  11        3.72        2.38      4.98 o 
  -2   4  11        3.32       15.15     10.49 o 
  -1   4  11        1.83        3.61      4.98 o 
   0   4  11        1.87        5.37      5.25 o 
   1   4  11        7.92        7.85      5.74 o 
   2   4  11        6.67        8.07      8.53 o 
 -10   5  11        6.50        9.49      5.82 o 
  -9   5  11        0.02       -0.46      4.88 o 
  -8   5  11        1.41        0.60      4.80 o 
  -7   5  11       17.90       16.16      5.23 o 
  -6   5  11        0.69        0.20      4.53 o 
  -5   5  11        0.11        0.27      5.90 o 
  -4   5  11        3.77        4.36      4.31 o 
  -3   5  11        0.82        1.82      4.98 o 
  -2   5  11        2.89       15.43      5.65 o 
  -1   5  11        5.06        7.75      9.87 o 
   0   5  11        0.85        6.25      5.29 o 
   1   5  11        2.29        7.61      5.93 o 
   2   5  11        0.38       -5.11      5.11 o 
 -10   6  11        0.02        0.79      5.91 o 
  -9   6  11        0.63       -0.60      5.20 o 
  -8   6  11        6.79        7.19      6.74 o 
  -7   6  11        5.17       -0.73      6.23 o 
  -6   6  11        1.30       -1.26      4.65 o 
  -5   6  11        0.41       -4.32      4.32 o 
  -4   6  11        0.19       -4.68      5.03 o 
  -3   6  11        0.47       -1.32      5.03 o 
  -2   6  11        1.71        7.32      5.86 o 
  -1   6  11        0.01        1.53      5.43 o 
   0   6  11        0.02        2.28      5.74 o 
   1   6  11        1.96       -0.49      5.86 o 
  -9   7  11        0.88       -4.90      4.90 o 
  -8   7  11        1.02       -0.49      7.77 o 
  -7   7  11       11.77        7.09      5.42 o 
  -6   7  11        2.10       -2.28      5.96 o 
  -5   7  11        0.97        6.54      5.88 o 
  -4   7  11        0.32        1.04      4.98 o 
  -3   7  11        3.32       -1.50      5.35 o 
  -2   7  11        4.26        2.47     13.26 o 
  -1   7  11        0.36        1.59      5.51 o 
   0   7  11       11.19       10.39      6.09 o 
  -7   8  11        1.22       -0.52      4.78 o 
  -6   8  11        7.36       13.19      6.44 o 
  -5   8  11        5.02        3.19      5.67 o 
  -4   8  11        0.47       -4.20      5.36 o 
  -3   8  11        8.95       23.13     17.99 o 
  -2   8  11        1.77        1.89      5.38 o 
  -1   8  11        9.67       27.35      9.25 o 
  -9   0  12       10.80        6.53      6.32 o 
  -8   0  12        1.58       -0.82      5.67 o 
  -7   0  12        0.27       -0.34      7.71 o 
  -6   0  12        1.47        6.64      5.45 o 
  -5   0  12        3.98        6.25      6.68 o 
  -4   0  12       12.52       19.90      7.71 o 
  -2   0  12        0.92       13.37      6.99 o 
  -1   0  12        5.90        6.99      7.61 o 
   0   0  12        1.59       -1.44      8.43 o 
  -9   1  12        3.38        2.49      3.97 o 
  -8   1  12        2.43        0.11      3.80 o 
  -7   1  12        4.14        2.52      4.88 o 
  -6   1  12        0.52        3.27      3.63 o 
  -5   1  12        7.95        9.55      3.84 o 
  -4   1  12        1.96        0.47      4.75 o 
  -3   1  12       20.31       36.76     11.09 o 
  -2   1  12        0.14       20.75      9.15 o 
  -1   1  12        2.82        6.17      8.64 o 
   0   1  12        0.03       -0.62      8.43 o 
  -9   2  12        1.17        1.98      4.08 o 
  -8   2  12        4.07        3.69      3.83 o 
  -7   2  12        1.69        2.41      3.80 o 
  -6   2  12        5.43       14.31      5.31 o 
  -5   2  12        7.50        3.98      4.59 o 
  -4   2  12        1.31       -4.06      4.06 o 
  -3   2  12        0.47       18.07     16.66 o 
  -2   2  12        7.56       15.00      5.59 o 
  -1   2  12        1.11        1.80      5.21 o 
  -9   3  12        2.50       10.28      9.05 o 
  -8   3  12        3.34        6.53      6.99 o 
  -7   3  12        0.47        5.62      5.54 o 
  -6   3  12       33.10       43.93      7.77 o 
  -5   3  12        0.02        0.59      4.55 o 
  -4   3  12        1.02       -1.57      5.16 o 
  -3   3  12        0.02       23.97     18.82 o 
  -2   3  12        4.85       12.93     14.81 o 
  -1   3  12        0.52        2.26      5.14 o 
  -8   4  12       10.31        8.02     11.00 o 
  -7   4  12       15.95       14.45      5.52 o 
  -6   4  12       11.32        8.91      5.21 o 
  -5   4  12        0.09       -3.70      4.42 o 
  -4   4  12        4.51       -2.06      5.34 o 
  -3   4  12        0.81        0.82      7.20 o 
  -2   4  12        0.56        4.33      5.44 o 
  -6   5  12        0.24       -4.69      4.69 o 
  -5   5  12        1.09       -5.14      5.38 o 
  -4   5  12        0.80        2.81      5.29 o 
  -3   5  12        0.44       10.83     12.85 o 
                                                 
